# Supplementary material for: Molecular and Clinicopathological Characterization of a Prognostic Immune Gene Signature Associated With MGMT Methylation in Glioblastoma
Source: Front Cell Dev Biol. 2021 Feb 5;9:600506. doi: 10.3389/fcell.2021.600506 (PMC7892978; doi:10.3389/fcell.2021.600506)
Supplement: Supplementary file 1 [file Data_Sheet_1.ZIP]

Archive with 9 entries (9 files):
- Supplementary_Figures.DOCX
- Table_S1.DOCX
- Table_S2.XLSX
- Table_S3.XLSX
- Table_S4.XLSX
- Table_S5.XLSX
- Table_S6.XLSX
- Table_S7.XLSX
- Table_S8.XLSX
