# Supplementary material for: Molecular and Clinicopathological Characterization of a Prognostic Immune Gene Signature Associated With MGMT Methylation in Glioblastoma
Source: Front Cell Dev Biol. 2021 Feb 5;9:600506. doi: 10.3389/fcell.2021.600506 (PMC7892978; doi:10.3389/fcell.2021.600506)
Supplement: Supplementary file 1 [file Data_Sheet_1.ZIP › Table_S3.XLSX]

## Sheet: TCGA
Table S3. Gene enrichment in GBM patients with MGMT unmethylation.
Description	Set size	Enrichment score	NES	pvalue	p.adjust	qvalues
GO_CHEMOKINE_ACTIVITY	33	0.795633	2.04475	0.000114129	0.00561179	0.00448601
GO_ANTIMICROBIAL_HUMORAL_RESPONSE	58	0.740749	2.03677	0.000106724	0.00551816	0.00441116
GO_CHEMOKINE_RECEPTOR_BINDING	42	0.757445	2.01112	0.000110485	0.00551816	0.00441116
GO_RESPONSE_TO_CHEMOKINE	74	0.708602	1.99474	0.000104254	0.00551816	0.00441116
GO_COLLAGEN_FIBRIL_ORGANIZATION	48	0.736387	1.98889	0.000108696	0.00551816	0.00441116
GO_CYTOKINE_ACTIVITY	141	0.675706	1.97849	0.000100746	0.00551816	0.00441116
GO_ANTIMICROBIAL_HUMORAL_IMMUNE_RESPONSE_MEDIATED_BY_ANTIMICROBIAL_PEPTIDE	33	0.764284	1.96418	0.000114129	0.00561179	0.00448601
GO_LIGAND_GATED_ANION_CHANNEL_ACTIVITY	17	0.852733	1.96219	0.000126151	0.00606194	0.00484585
GO_INTRINSIC_COMPONENT_OF_SYNAPTIC_VESICLE_MEMBRANE	47	0.726927	1.95906	0.000108956	0.00551816	0.00441116
GO_INHIBITORY_EXTRACELLULAR_LIGAND_GATED_ION_CHANNEL_ACTIVITY	13	0.891826	1.95025	0.000131268	0.0062604	0.0050045
GO_HUMORAL_IMMUNE_RESPONSE	147	0.664185	1.94802	0.000100644	0.00551816	0.00441116
GO_COLLAGEN_TRIMER	75	0.6881	1.9388	0.000104199	0.00551816	0.00441116
GO_NEUTROPHIL_MIGRATION	88	0.680165	1.93866	0.000102997	0.00551816	0.00441116
GO_PLATELET_DERIVED_GROWTH_FACTOR_BINDING	11	0.918263	1.93848	0.000135483	0.00631889	0.00505125
GO_GABA_GATED_CHLORIDE_ION_CHANNEL_ACTIVITY	12	0.899613	1.93446	0.000133138	0.0063022	0.00503791
GO_CARTILAGE_DEVELOPMENT_INVOLVED_IN_ENDOCHONDRAL_BONE_MORPHOGENESIS	42	0.722935	1.91949	0.000110485	0.00551816	0.00441116
GO_LYMPHOCYTE_CHEMOTAXIS	48	0.709888	1.91732	0.000108696	0.00551816	0.00441116
GO_INTEGRAL_COMPONENT_OF_SYNAPTIC_VESICLE_MEMBRANE	34	0.740699	1.9092	0.000341841	0.00990091	0.00791468
GO_DEFENSE_RESPONSE_TO_FUNGUS	21	0.797845	1.90877	0.000122085	0.00591135	0.00472547
GO_FIBRONECTIN_BINDING	23	0.787078	1.90876	0.000120685	0.00588852	0.00470722
GO_BONE_GROWTH	42	0.717274	1.90446	0.000110485	0.00551816	0.00441116
GO_GRANULOCYTE_MIGRATION	107	0.659446	1.90249	0.000101968	0.00551816	0.00441116
GO_MONONUCLEAR_CELL_MIGRATION	67	0.680103	1.89986	0.000104855	0.00551816	0.00441116
GO_LYMPHOCYTE_MIGRATION	88	0.66582	1.89778	0.000102997	0.00551816	0.00441116
GO_REGULATION_OF_LYMPHOCYTE_MIGRATION	54	0.694439	1.89707	0.000107573	0.00551816	0.00441116
GO_EXTRACELLULAR_MATRIX_STRUCTURAL_CONSTITUENT_CONFERRING_TENSILE_STRENGTH	39	0.71957	1.89464	0.000222866	0.00768282	0.00614157
GO_TOOTH_MINERALIZATION	16	0.828997	1.88422	0.0002552	0.00851964	0.00681051
GO_MHC_CLASS_II_PROTEIN_COMPLEX	14	0.848311	1.88083	0.000260383	0.00864716	0.00691245
GO_ENDOCHONDRAL_BONE_MORPHOGENESIS	67	0.672588	1.87886	0.000104855	0.00551816	0.00441116
GO_MONOCYTE_CHEMOTAXIS	45	0.700919	1.87658	0.000109553	0.00551816	0.00441116
GO_ACUTE_INFLAMMATORY_RESPONSE	84	0.659876	1.8758	0.000103402	0.00551816	0.00441116
GO_FIBRILLAR_COLLAGEN_TRIMER	11	0.888162	1.87493	0.000135483	0.00631889	0.00505125
GO_GAMMA_AMINOBUTYRIC_ACID_SIGNALING_PATHWAY	22	0.777164	1.87141	0.000242925	0.00815276	0.00651723
GO_POSITIVE_REGULATION_OF_LYMPHOCYTE_MIGRATION	32	0.732023	1.86942	0.000459453	0.0118468	0.0094702
GO_RECEPTOR_REGULATOR_ACTIVITY	327	0.623005	1.86704	0.00010002	0.00551816	0.00441116
GO_MYELOID_LEUKOCYTE_MIGRATION	164	0.634263	1.86551	0.000100533	0.00551816	0.00441116
GO_REPLACEMENT_OSSIFICATION	27	0.749142	1.86532	0.000235655	0.00807977	0.00645888
GO_GROWTH_PLATE_CARTILAGE_DEVELOPMENT	32	0.73021	1.86479	0.000459453	0.0118468	0.0094702
GO_BENZODIAZEPINE_RECEPTOR_ACTIVITY	10	0.8997	1.86356	0.000137646	0.00637292	0.00509445
GO_REGULATION_OF_LYMPHOCYTE_CHEMOTAXIS	22	0.773364	1.86226	0.000242925	0.00815276	0.00651723
GO_EXTRACELLULAR_MATRIX_STRUCTURAL_CONSTITUENT	142	0.635058	1.86034	0.000100715	0.00551816	0.00441116
GO_EXTRACELLULAR_MATRIX_COMPONENT	48	0.685801	1.85226	0.000108696	0.00551816	0.00441116
GO_CORNIFICATION	36	0.711888	1.85151	0.000338333	0.00984425	0.00786939
GO_POSITIVE_REGULATION_OF_LYMPHOCYTE_CHEMOTAXIS	16	0.814135	1.85044	0.0003828	0.0106496	0.00851314
GO_ISOPRENOID_BINDING	22	0.767549	1.84826	0.000242925	0.00815276	0.00651723
GO_BONE_MORPHOGENESIS	100	0.641098	1.84297	0.000102187	0.00551816	0.00441116
GO_ANTIGEN_BINDING	45	0.687957	1.84188	0.000109553	0.00551816	0.00441116
GO_DOPAMINE_TRANSPORT	40	0.697521	1.84083	0.000333741	0.0097554	0.00779836
GO_LEUKOCYTE_CHEMOTAXIS	182	0.623656	1.84078	0.000100392	0.00551816	0.00441116
GO_T_CELL_MIGRATION	55	0.670774	1.83628	0.000107262	0.00551816	0.00441116
GO_KERATINIZATION	44	0.686306	1.83322	0.000109782	0.00551816	0.00441116
GO_GABA_RECEPTOR_COMPLEX	16	0.806327	1.83269	0.0003828	0.0106496	0.00851314
GO_FIBRINOLYSIS	16	0.804714	1.82902	0.0003828	0.0106496	0.00851314
GO_REGULATION_OF_LEUKOCYTE_CHEMOTAXIS	99	0.636396	1.82865	0.000102249	0.00551816	0.00441116
GO_RESPONSE_TO_ARSENIC_CONTAINING_SUBSTANCE	29	0.725203	1.82803	0.000581395	0.0136573	0.0109175
GO_POSITIVE_REGULATION_OF_LEUKOCYTE_CHEMOTAXIS	76	0.647794	1.82651	0.000104156	0.00551816	0.00441116
GO_CHLORIDE_CHANNEL_COMPLEX	40	0.691846	1.82585	0.000333741	0.0097554	0.00779836
GO_CCR_CHEMOKINE_RECEPTOR_BINDING	23	0.752146	1.82404	0.000241371	0.00815276	0.00651723
GO_REGULATION_OF_NEUTROPHIL_MIGRATION	30	0.71939	1.82197	0.000693642	0.0151935	0.0121456
GO_GABA_RECEPTOR_ACTIVITY	18	0.782883	1.82036	0.000375047	0.0106202	0.00848967
GO_REGULATION_OF_T_CELL_MIGRATION	37	0.696007	1.81743	0.000449438	0.0116836	0.00933971
GO_DEFENSE_RESPONSE_TO_BACTERIUM	135	0.620509	1.81416	0.000100756	0.00551816	0.00441116
GO_DOPAMINE_SECRETION	31	0.712744	1.81399	0.000689576	0.0151935	0.0121456
GO_REGULATION_OF_SIGNALING_RECEPTOR_ACTIVITY	401	0.602572	1.81137	0.0001	0.00551816	0.00441116
GO_COLLAGEN_BINDING	62	0.653659	1.80916	0.000105887	0.00551816	0.00441116
GO_NEGATIVE_REGULATION_OF_EMBRYONIC_DEVELOPMENT	26	0.73019	1.80876	0.000354736	0.0102277	0.0081759
GO_POSITIVE_REGULATION_OF_LEUKOCYTE_MIGRATION	112	0.624329	1.8064	0.000101657	0.00551816	0.00441116
GO_REGULATION_OF_RESPONSE_TO_DRUG	82	0.636209	1.80524	0.000103488	0.00551816	0.00441116
GO_CHONDROCYTE_DEVELOPMENT	45	0.673999	1.80451	0.000109553	0.00551816	0.00441116
GO_SYNAPTIC_VESICLE_MEMBRANE	102	0.626867	1.80376	0.000102124	0.00551816	0.00441116
GO_REGULATION_OF_LEUKOCYTE_MIGRATION	167	0.612894	1.80348	0.000100543	0.00551816	0.00441116
GO_DEFENSE_RESPONSE_TO_GRAM_NEGATIVE_BACTERIUM	41	0.680864	1.80287	0.000443262	0.0115704	0.00924927
GO_RETINOIC_ACID_RECEPTOR_SIGNALING_PATHWAY	28	0.717971	1.79991	0.000583499	0.0136573	0.0109175
GO_CELL_CHEMOTAXIS	245	0.603314	1.79725	0.00010008	0.00551816	0.00441116
GO_CADHERIN_BINDING_INVOLVED_IN_CELL_CELL_ADHESION	19	0.763272	1.79379	0.000495602	0.0123619	0.00988194
GO_MONOCARBOXYLIC_ACID_BINDING	52	0.657978	1.79171	0.000107817	0.00551816	0.00441116
GO_CYTOKINE_RECEPTOR_ACTIVITY	78	0.632997	1.79068	0.000103713	0.00551816	0.00441116
GO_T_CELL_CHEMOTAXIS	23	0.738259	1.79036	0.000603427	0.0138338	0.0110586
GO_WNT_PROTEIN_BINDING	36	0.686266	1.78488	0.000563889	0.0132965	0.010629
GO_LEUKOCYTE_MIGRATION	365	0.593881	1.78246	0.0001	0.00551816	0.00441116
GO_ANTIBACTERIAL_HUMORAL_RESPONSE	20	0.751397	1.78232	0.00036846	0.0104805	0.00837796
GO_MHC_PROTEIN_COMPLEX	22	0.740119	1.78221	0.00048585	0.0123619	0.00988194
GO_SEROTONIN_RECEPTOR_ACTIVITY	17	0.774454	1.78207	0.000630756	0.014238	0.0113817
GO_SEROTONIN_RECEPTOR_SIGNALING_PATHWAY	17	0.774454	1.78207	0.000630756	0.014238	0.0113817
GO_KILLING_OF_CELLS_OF_OTHER_ORGANISM	28	0.710488	1.78115	0.000816898	0.016541	0.0132227
GO_COLLAGEN_CATABOLIC_PROCESS	39	0.675871	1.77958	0.000668598	0.0148284	0.0118537
GO_DENDRITE_MEMBRANE	36	0.683286	1.77713	0.000563889	0.0132965	0.010629
GO_REGULATION_OF_DNA_DAMAGE_RESPONSE_SIGNAL_TRANSDUCTION_BY_P53_CLASS_MEDIATOR	32	0.694791	1.77434	0.000804043	0.016541	0.0132227
GO_RESPONSE_TO_PAIN	24	0.726734	1.77426	0.00083953	0.0166411	0.0133027
GO_CALCIUM_DEPENDENT_PHOSPHOLIPID_BINDING	44	0.663452	1.77218	0.000329345	0.00971643	0.00776721
GO_RETINAL_BINDING	10	0.854059	1.76902	0.000412939	0.0108962	0.00871028
GO_INNERVATION	24	0.72412	1.76788	0.00083953	0.0166411	0.0133027
GO_SENSORY_PERCEPTION_OF_PAIN	84	0.621754	1.76743	0.000103402	0.00551816	0.00441116
GO_CYTOKINE_BINDING	110	0.611368	1.76698	0.00010175	0.00551816	0.00441116
GO_CYTOKINE_RECEPTOR_BINDING	202	0.596237	1.76628	0.000100281	0.00551816	0.00441116
GO_ACUTE_PHASE_RESPONSE	32	0.688891	1.75927	0.00114863	0.0198097	0.0158357
GO_NEGATIVE_REGULATION_OF_EXTRINSIC_APOPTOTIC_SIGNALING_PATHWAY_VIA_DEATH_DOMAIN_RECEPTORS	30	0.694136	1.75801	0.000809249	0.016541	0.0132227
GO_POSITIVE_REGULATION_OF_SYNAPTIC_TRANSMISSION_GLUTAMATERGIC	32	0.687757	1.75638	0.00114863	0.0198097	0.0158357
GO_GLUTAMATE_SECRETION	42	0.66145	1.75624	0.000773395	0.0162439	0.0129852
GO_CATECHOLAMINE_SECRETION	49	0.648538	1.75602	0.000216802	0.00751462	0.00600711
GO_COLLAGEN_BIOSYNTHETIC_PROCESS	39	0.666719	1.75548	0.000891464	0.0173453	0.0138656
GO_REGULATION_OF_DENDRITE_EXTENSION	22	0.728698	1.7547	0.000850237	0.0166968	0.0133472
GO_EOSINOPHIL_MIGRATION	16	0.771585	1.75372	0.0017864	0.0259157	0.0207167
GO_POSITIVE_REGULATION_OF_FAT_CELL_DIFFERENTIATION	58	0.637732	1.75351	0.000106724	0.00551816	0.00441116
GO_T_CELL_ACTIVATION_INVOLVED_IN_IMMUNE_RESPONSE	75	0.622287	1.75337	0.000104199	0.00551816	0.00441116
GO_FACE_MORPHOGENESIS	31	0.688053	1.75115	0.000919435	0.0175662	0.0140422
GO_SERINE_TYPE_ENDOPEPTIDASE_INHIBITOR_ACTIVITY	53	0.641869	1.75062	0.000215401	0.00751462	0.00600711
GO_REGULATION_OF_MONONUCLEAR_CELL_MIGRATION	40	0.662946	1.74959	0.00077873	0.0163019	0.0130316
GO_VOLTAGE_GATED_CATION_CHANNEL_ACTIVITY	118	0.602532	1.7492	0.000101482	0.00551816	0.00441116
GO_RIBONUCLEOSIDE_CATABOLIC_PROCESS	18	0.752088	1.74876	0.00150019	0.0230105	0.0183943
GO_PATTERN_RECOGNITION_RECEPTOR_ACTIVITY	17	0.75993	1.74865	0.00163996	0.0241353	0.0192935
GO_DECIDUALIZATION	21	0.73033	1.74725	0.00109877	0.0193258	0.0154488
GO_NEGATIVE_REGULATION_OF_INTERLEUKIN_12_PRODUCTION	16	0.767895	1.74534	0.0017864	0.0259157	0.0207167
GO_NUCLEOSIDE_CATABOLIC_PROCESS	27	0.700225	1.74352	0.00117827	0.0202542	0.016191
GO_EXTRACELLULAR_MATRIX_DISASSEMBLY	64	0.627343	1.74266	0.000105541	0.00551816	0.00441116
GO_REGULATION_OF_EXTRINSIC_APOPTOTIC_SIGNALING_PATHWAY_VIA_DEATH_DOMAIN_RECEPTORS	50	0.642571	1.74262	0.000216521	0.00751462	0.00600711
GO_EOSINOPHIL_CHEMOTAXIS	13	0.796747	1.74233	0.00196902	0.0276929	0.0221374
GO_VENTRICULAR_CARDIAC_MUSCLE_CELL_ACTION_POTENTIAL	32	0.681839	1.74126	0.00114863	0.0198097	0.0158357
GO_NEGATIVE_REGULATION_OF_FIBROBLAST_GROWTH_FACTOR_RECEPTOR_SIGNALING_PATHWAY	15	0.77536	1.73993	0.00218903	0.0296004	0.0236622
GO_RESPONSE_TO_FUNGUS	31	0.683485	1.73952	0.00114929	0.0198097	0.0158357
GO_ACIDIC_AMINO_ACID_TRANSPORT	63	0.627392	1.73904	0.000105854	0.00551816	0.00441116
GO_CELLULAR_RESPONSE_TO_VITAMIN	27	0.698253	1.73861	0.00141393	0.0221112	0.0176755
GO_REGULATION_OF_RETINOIC_ACID_RECEPTOR_SIGNALING_PATHWAY	15	0.774642	1.73832	0.0023178	0.030565	0.0244334
GO_POSITIVE_REGULATION_OF_T_CELL_MIGRATION	26	0.701683	1.73815	0.00118245	0.0202711	0.0162045
GO_PLATELET_ALPHA_GRANULE_LUMEN	57	0.633025	1.73797	0.000106975	0.00551816	0.00441116
GO_CELLULAR_RESPONSE_TO_X_RAY	12	0.808083	1.73764	0.00159766	0.0238404	0.0190578
GO_T_HELPER_1_TYPE_IMMUNE_RESPONSE	36	0.667864	1.73702	0.000902222	0.0174587	0.0139563
GO_TRABECULA_FORMATION	23	0.716235	1.73695	0.00144823	0.0224772	0.017968
GO_COMPLEMENT_ACTIVATION	45	0.648572	1.73643	0.000657318	0.0146294	0.0116946
GO_VOLTAGE_GATED_ION_CHANNEL_ACTIVITY	165	0.589832	1.73496	0.000100563	0.00551816	0.00441116
GO_T_CELL_MEDIATED_IMMUNITY	90	0.60722	1.73416	0.000102838	0.00551816	0.00441116
GO_REGULATION_OF_MONOCYTE_CHEMOTAXIS	21	0.723495	1.7309	0.00122085	0.0204864	0.0163766
GO_MHC_PROTEIN_BINDING	30	0.683275	1.7305	0.00127168	0.0210058	0.0167918
GO_PROTEIN_HETEROTRIMERIZATION	12	0.804587	1.73013	0.00199707	0.0278953	0.0222992
GO_MONOAMINE_TRANSPORT	70	0.616557	1.72875	0.000104603	0.00551816	0.00441116
GO_GROWTH_PLATE_CARTILAGE_CHONDROCYTE_DIFFERENTIATION	23	0.712421	1.7277	0.00144823	0.0224772	0.017968
GO_BONE_TRABECULA_MORPHOGENESIS	13	0.789259	1.72595	0.00249409	0.0321545	0.025704
GO_SYNAPTIC_TRANSMISSION_GABAERGIC	40	0.653935	1.7258	0.00100122	0.0182368	0.0145783
GO_ADAPTIVE_IMMUNE_RESPONSE	330	0.575323	1.72405	0.00010003	0.00551816	0.00441116
GO_NEGATIVE_REGULATION_OF_LEUKOCYTE_MIGRATION	40	0.652798	1.7228	0.00100122	0.0182368	0.0145783
GO_RESPONSE_TO_MOLECULE_OF_BACTERIAL_ORIGIN	288	0.575872	1.72239	0.00010003	0.00551816	0.00441116
GO_NEGATIVE_REGULATION_OF_POTASSIUM_ION_TRANSPORT	28	0.686881	1.72197	0.0016338	0.0241004	0.0192656
GO_NEGATIVE_REGULATION_BY_HOST_OF_VIRAL_TRANSCRIPTION	12	0.800045	1.72036	0.00239648	0.0312134	0.0249516
GO_G_PROTEIN_COUPLED_RECEPTOR_BINDING	210	0.580173	1.71991	0.000100261	0.00551816	0.00441116
GO_EXTRACELLULAR_STRUCTURE_ORGANIZATION	368	0.572943	1.71988	0.0001	0.00551816	0.00441116
GO_NEGATIVE_REGULATION_OF_ION_TRANSPORT	127	0.589757	1.719	0.000101082	0.00551816	0.00441116
GO_T_CELL_CYTOKINE_PRODUCTION	32	0.672995	1.71868	0.00137836	0.0219672	0.0175603
GO_BODY_MORPHOGENESIS	49	0.634469	1.71793	0.000542005	0.0128762	0.0102931
GO_CELL_KILLING	106	0.595888	1.71792	0.000102051	0.00551816	0.00441116
GO_DEFENSE_RESPONSE_TO_GRAM_POSITIVE_BACTERIUM	50	0.633304	1.71749	0.000324781	0.00962656	0.00769537
GO_METALLOENDOPEPTIDASE_ACTIVITY	86	0.602869	1.71604	0.000103263	0.00551816	0.00441116
GO_REGULATION_OF_NEUROTRANSMITTER_TRANSPORT	132	0.587477	1.71538	0.000100918	0.00551816	0.00441116
GO_REGULATION_OF_GRANULOCYTE_CHEMOTAXIS	38	0.653179	1.7151	0.00133899	0.0215563	0.0172319
GO_T_CELL_DIFFERENTIATION_INVOLVED_IN_IMMUNE_RESPONSE	58	0.623738	1.71504	0.000213447	0.00751462	0.00600711
GO_COLLAGEN_CONTAINING_EXTRACELLULAR_MATRIX	343	0.571843	1.71437	0.00010002	0.00551816	0.00441116
GO_MATERNAL_PLACENTA_DEVELOPMENT	32	0.671269	1.71427	0.00137836	0.0219672	0.0175603
GO_GROWTH_PLATE_CARTILAGE_MORPHOGENESIS	18	0.737114	1.71394	0.00250031	0.0321693	0.0257158
GO_INTERACTION_WITH_SYMBIONT	69	0.612318	1.71389	0.000104701	0.00551816	0.00441116
GO_EMBRYONIC_CAMERA_TYPE_EYE_FORMATION	12	0.796786	1.71335	0.00306217	0.0363734	0.0290765
GO_VOLTAGE_GATED_CALCIUM_CHANNEL_ACTIVITY	41	0.646499	1.71187	0.00132979	0.0214649	0.0171588
GO_AMINE_TRANSPORT	80	0.60447	1.7117	0.000207297	0.00743012	0.00593955
GO_REGULATION_OF_MACROPHAGE_ACTIVATION	49	0.632013	1.71128	0.000758808	0.0159904	0.0127826
GO_REGULATION_OF_ANTIGEN_PROCESSING_AND_PRESENTATION	17	0.743632	1.71115	0.00290148	0.0355054	0.0283826
GO_BONE_TRABECULA_FORMATION	10	0.825986	1.71087	0.00151411	0.0230105	0.0183943
GO_SCAVENGER_RECEPTOR_ACTIVITY	47	0.634412	1.70973	0.00108956	0.0192909	0.0154209
GO_HEAD_MORPHOGENESIS	36	0.657271	1.70946	0.00124055	0.0206747	0.0165271
GO_REGULATION_OF_T_CELL_CHEMOTAXIS	12	0.794842	1.70917	0.00306217	0.0363734	0.0290765
GO_CHLORIDE_CHANNEL_ACTIVITY	61	0.618904	1.70899	0.000212314	0.00751462	0.00600711
GO_EYELID_DEVELOPMENT_IN_CAMERA_TYPE_EYE	13	0.780961	1.70781	0.0036755	0.0411177	0.032869
GO_CHRONIC_INFLAMMATORY_RESPONSE	17	0.741616	1.70651	0.00290148	0.0355054	0.0283826
GO_MACROPHAGE_ACTIVATION	74	0.605712	1.7051	0.000208507	0.00743012	0.00593955
GO_PYRIMIDINE_NUCLEOSIDE_CATABOLIC_PROCESS	18	0.732661	1.70358	0.00287536	0.0354833	0.028365
GO_SNARE_COMPLEX	46	0.633425	1.70237	0.00109182	0.0192909	0.0154209
GO_CHEMOATTRACTANT_ACTIVITY	25	0.692644	1.70219	0.00238237	0.0310934	0.0248557
GO_HETEROTYPIC_CELL_CELL_ADHESION	52	0.624184	1.69969	0.00097035	0.0181561	0.0145138
GO_NEGATIVE_REGULATION_OF_TUMOR_NECROSIS_FACTOR_SUPERFAMILY_CYTOKINE_PRODUCTION	50	0.6262	1.69823	0.000649562	0.0145076	0.0115972
GO_REGULATION_OF_WATER_LOSS_VIA_SKIN	18	0.730276	1.69804	0.00300038	0.0361127	0.0288681
GO_PHOSPHOLIPASE_C_ACTIVATING_G_PROTEIN_COUPLED_RECEPTOR_SIGNALING_PATHWAY	75	0.602313	1.69709	0.000208398	0.00743012	0.00593955
GO_NEUROTRANSMITTER_RECEPTOR_ACTIVITY	80	0.599197	1.69676	0.000207297	0.00743012	0.00593955
GO_PHAGOCYTOSIS_RECOGNITION	13	0.775832	1.69659	0.00446311	0.0467154	0.0373438
GO_STRUCTURAL_CONSTITUENT_OF_SYNAPSE	16	0.746416	1.69652	0.0037004	0.0413233	0.0330334
GO_CHONDROCYTE_DIFFERENTIATION	111	0.58648	1.6961	0.000101657	0.00551816	0.00441116
GO_CHONDROCYTE_DIFFERENTIATION_INVOLVED_IN_ENDOCHONDRAL_BONE_MORPHOGENESIS	28	0.675731	1.69401	0.002334	0.0305921	0.024455
GO_REGULATION_OF_T_HELPER_1_TYPE_IMMUNE_RESPONSE	22	0.70314	1.69316	0.00206486	0.0284726	0.0227607
GO_SENSORY_PERCEPTION_OF_TEMPERATURE_STIMULUS	19	0.719943	1.69196	0.00359311	0.0404549	0.0323392
GO_REGULATION_OF_KILLING_OF_CELLS_OF_OTHER_ORGANISM	10	0.816528	1.69128	0.00206469	0.0284726	0.0227607
GO_COMPLEX_OF_COLLAGEN_TRIMERS	19	0.719543	1.69103	0.00359311	0.0404549	0.0323392
GO_MULTICELLULAR_ORGANISMAL_RESPONSE_TO_STRESS	66	0.605809	1.69038	0.000104943	0.00551816	0.00441116
GO_PROTEIN_OXIDATION	13	0.772977	1.69035	0.00485692	0.0486847	0.0389181
GO_RETINOL_BINDING	10	0.815886	1.68995	0.00206469	0.0284726	0.0227607
GO_HORMONE_ACTIVITY	57	0.61528	1.68925	0.000855798	0.0167541	0.013393
GO_NEGATIVE_REGULATION_OF_SINGLE_STRANDED_VIRAL_RNA_REPLICATION_VIA_DOUBLE_STRANDED_DNA_INTERMEDIATE	11	0.799713	1.68821	0.00325159	0.0377054	0.0301413
GO_RESPONSE_TO_BMP	139	0.576694	1.68804	0.000100735	0.00551816	0.00441116
GO_POSITIVE_CHEMOTAXIS	52	0.619858	1.68791	0.00097035	0.0181561	0.0145138
GO_REGULATION_OF_T_CELL_MEDIATED_IMMUNITY	57	0.614377	1.68677	0.000962773	0.0181416	0.0145022
GO_CHONDROCYTE_DEVELOPMENT_INVOLVED_IN_ENDOCHONDRAL_BONE_MORPHOGENESIS	23	0.6952	1.68594	0.00265508	0.033415	0.0267116
GO_POSITIVE_REGULATION_OF_INFLAMMATORY_RESPONSE	119	0.580289	1.6856	0.00010141	0.00551816	0.00441116
GO_RESPONSE_TO_BACTERIUM	445	0.559533	1.68518	0.0001	0.00551816	0.00441116
GO_OVULATION_CYCLE	59	0.612532	1.68517	0.000533333	0.0127658	0.0102048
GO_CHEMOKINE_BINDING	28	0.671896	1.6844	0.00245069	0.031724	0.0253598
GO_TRANSPORT_VESICLE_MEMBRANE	195	0.568362	1.68181	0.000100321	0.00551816	0.00441116
GO_EXTRACELLULAR_MATRIX	439	0.558346	1.68134	0.0001	0.00551816	0.00441116
GO_RESPONSE_TO_HERBICIDE	10	0.811071	1.67998	0.00302822	0.0362238	0.0289569
GO_DITERPENOID_METABOLIC_PROCESS	67	0.601353	1.67987	0.000104855	0.00551816	0.00441116
GO_REGULATION_OF_PLASMINOGEN_ACTIVATION	12	0.781069	1.67956	0.00412728	0.0445985	0.0356516
GO_BIOMINERAL_TISSUE_DEVELOPMENT	128	0.575883	1.67897	0.000101051	0.00551816	0.00441116
GO_RESPONSE_TO_VITAMIN	80	0.592498	1.67779	0.000207297	0.00743012	0.00593955
GO_T_CELL_MEDIATED_CYTOTOXICITY	41	0.633393	1.67717	0.00199468	0.0278953	0.0222992
GO_POSITIVE_REGULATION_OF_DNA_DAMAGE_RESPONSE_SIGNAL_TRANSDUCTION_BY_P53_CLASS_MEDIATOR	14	0.756383	1.67701	0.00494727	0.0494182	0.0395044
GO_FACE_DEVELOPMENT	48	0.620729	1.67651	0.00108696	0.0192909	0.0154209
GO_NEGATIVE_REGULATION_OF_ANION_TRANSPORT	23	0.690982	1.67571	0.00337919	0.0387599	0.0309843
GO_REGULATION_OF_NEUROTRANSMITTER_SECRETION	101	0.582306	1.67488	0.000102155	0.00551816	0.00441116
GO_CALCIUM_ION_REGULATED_EXOCYTOSIS_OF_NEUROTRANSMITTER	15	0.745956	1.67394	0.00592325	0.0560026	0.0447679
GO_OXIDOREDUCTASE_ACTIVITY_ACTING_ON_THE_CH_NH2_GROUP_OF_DONORS_OXYGEN_AS_ACCEPTOR	15	0.745666	1.67329	0.00592325	0.0560026	0.0447679
GO_ANION_CHANNEL_ACTIVITY	72	0.595767	1.67322	0.000313643	0.0093401	0.00746637
GO_G_PROTEIN_COUPLED_NEUROTRANSMITTER_RECEPTOR_ACTIVITY	23	0.689591	1.67234	0.00349988	0.0397845	0.0318033
GO_POSITIVE_REGULATION_OF_CHEMOTAXIS	118	0.57579	1.67157	0.000101482	0.00551816	0.00441116
GO_POSITIVE_REGULATION_OF_NEUTROPHIL_MIGRATION	24	0.684424	1.67097	0.00311825	0.0366959	0.0293343
GO_GROWTH_FACTOR_ACTIVITY	123	0.573849	1.67048	0.000101235	0.00551816	0.00441116
GO_POSITIVE_REGULATION_OF_T_CELL_PROLIFERATION	82	0.588615	1.67019	0.000206975	0.00743012	0.00593955
GO_REGULATION_OF_CELLULAR_EXTRAVASATION	23	0.68867	1.67011	0.00374125	0.0417061	0.0333394
GO_T_CELL_RECEPTOR_COMPLEX	17	0.725073	1.66844	0.00504604	0.0501678	0.0401036
GO_RESPONSE_TO_MORPHINE	27	0.670013	1.66829	0.0038883	0.0429677	0.034348
GO_ENAMEL_MINERALIZATION	10	0.805164	1.66774	0.00399174	0.0436545	0.0348969
GO_POSITIVE_REGULATION_OF_CELLULAR_EXTRAVASATION	14	0.751882	1.66703	0.006119	0.0568629	0.0454556
GO_PHENOL_CONTAINING_COMPOUND_METABOLIC_PROCESS	48	0.617184	1.66694	0.00119565	0.0203118	0.016237
GO_PLASMINOGEN_ACTIVATION	16	0.733176	1.66642	0.00548679	0.0537909	0.0429999
GO_REGULATION_OF_HUMORAL_IMMUNE_RESPONSE	46	0.619586	1.66518	0.00174692	0.0254728	0.0203627
GO_CELLULAR_RESPONSE_TO_PROSTAGLANDIN_STIMULUS	20	0.701728	1.6645	0.00589536	0.0560026	0.0447679
GO_BONE_DEVELOPMENT	190	0.562706	1.66395	0.000100341	0.00551816	0.00441116
GO_MICROFIBRIL	10	0.8026	1.66243	0.00467997	0.0476469	0.0380885
GO_SPECIFIC_GRANULE	140	0.567494	1.66151	0.000100715	0.00551816	0.00441116
GO_PEPTIDASE_REGULATOR_ACTIVITY	150	0.56587	1.66117	0.000100634	0.00551816	0.00441116
GO_PLATELET_ALPHA_GRANULE	79	0.586677	1.65984	0.000311333	0.00931501	0.00744632
GO_NEUROPEPTIDE_SIGNALING_PATHWAY	64	0.597409	1.65951	0.000844327	0.0166656	0.0133223
GO_VESICLE_FUSION_TO_PLASMA_MEMBRANE	22	0.688987	1.65908	0.0048585	0.0486847	0.0389181
GO_CARTILAGE_MORPHOGENESIS	27	0.666292	1.65903	0.00424178	0.0452957	0.0362089
GO_NEGATIVE_REGULATION_OF_INTERFERON_GAMMA_PRODUCTION	24	0.679436	1.65879	0.00419765	0.0450997	0.0360522
GO_NEUROPEPTIDE_HORMONE_ACTIVITY	15	0.739061	1.65847	0.00630955	0.0573451	0.045841
GO_NEGATIVE_REGULATION_OF_ADAPTIVE_IMMUNE_RESPONSE	37	0.635089	1.65836	0.00258427	0.0329819	0.0263654
GO_POSITIVE_REGULATION_OF_PROTEIN_OLIGOMERIZATION	24	0.678989	1.6577	0.00431758	0.045417	0.0363058
GO_REGULATION_OF_ACTION_POTENTIAL	45	0.618724	1.65652	0.00230061	0.0304483	0.0243401
GO_REGULATION_OF_PHOSPHOLIPID_BIOSYNTHETIC_PROCESS	16	0.728757	1.65638	0.00637999	0.0576471	0.0460825
GO_NEGATIVE_REGULATION_OF_COAGULATION	41	0.625504	1.65628	0.00299202	0.0361127	0.0288681
GO_ISOPRENOID_METABOLIC_PROCESS	78	0.585415	1.65607	0.000414852	0.0108962	0.00871028
GO_POSITIVE_REGULATION_OF_INTERLEUKIN_4_PRODUCTION	21	0.69212	1.65583	0.00622635	0.0570718	0.0456226
GO_CHEMOKINE_PRODUCTION	77	0.585518	1.6538	0.000415714	0.0108962	0.00871028
GO_PEPTIDE_CROSS_LINKING	22	0.686659	1.65347	0.00510142	0.0506319	0.0404746
GO_RESPONSE_TO_CORTICOSTERONE	18	0.710733	1.6526	0.00512564	0.0507207	0.0405455
GO_INTERMEDIATE_FILAMENT_BASED_PROCESS	36	0.634963	1.65144	0.003045	0.0363053	0.0290221
GO_RESPONSE_TO_PROSTAGLANDIN	27	0.662484	1.64955	0.00471309	0.0477558	0.0381755
GO_AXONEME_ASSEMBLY	55	0.602527	1.64945	0.00160892	0.0238404	0.0190578
GO_INTERLEUKIN_1_SECRETION	46	0.613621	1.64915	0.00229283	0.0304255	0.0243218
GO_TERTIARY_GRANULE	146	0.56226	1.64846	0.000100604	0.00551816	0.00441116
GO_ESTROUS_CYCLE	13	0.753295	1.64731	0.00695721	0.0613763	0.0490636
GO_CYTOKINE_PRODUCTION_INVOLVED_IN_IMMUNE_RESPONSE	90	0.576682	1.64694	0.000308515	0.00928018	0.00741848
GO_LEUKOCYTE_MEDIATED_CYTOTOXICITY	86	0.57841	1.64642	0.000206526	0.00743012	0.00593955
GO_SIGNAL_RELEASE_FROM_SYNAPSE	159	0.559575	1.64574	0.000100492	0.00551816	0.00441116
GO_INTEGRIN_ACTIVATION	20	0.693625	1.64528	0.00687792	0.0608849	0.0486708
GO_DISRUPTION_OF_CELLS_OF_OTHER_ORGANISM_INVOLVED_IN_SYMBIOTIC_INTERACTION	11	0.779123	1.64475	0.00609673	0.0568629	0.0454556
GO_EXOCYTIC_VESICLE	197	0.55511	1.64349	0.000100311	0.00551816	0.00441116
GO_POSITIVE_REGULATION_OF_PHOSPHOLIPID_BIOSYNTHETIC_PROCESS	11	0.778247	1.6429	0.00663867	0.0593922	0.0474775
GO_NAD_BIOSYNTHESIS_VIA_NICOTINAMIDE_RIBOSIDE_SALVAGE_PATHWAY	13	0.750969	1.64222	0.00748228	0.0647477	0.0517587
GO_FEEDING_BEHAVIOR	69	0.586542	1.64175	0.000523505	0.012578	0.0100547
GO_CORNIFIED_ENVELOPE	19	0.698552	1.64169	0.00619502	0.0570443	0.0456006
GO_RESPONSE_TO_ETHANOL	108	0.568371	1.64093	0.000101874	0.00551816	0.00441116
GO_G_PROTEIN_COUPLED_AMINE_RECEPTOR_ACTIVITY	27	0.658745	1.64024	0.00577354	0.0554032	0.0442888
GO_NEGATIVE_REGULATION_OF_COLLAGEN_BIOSYNTHETIC_PROCESS	10	0.791629	1.63971	0.00619408	0.0570443	0.0456006
GO_POSTSYNAPTIC_CYTOSKELETON_ORGANIZATION	11	0.77671	1.63965	0.00677415	0.0603474	0.0482411
GO_PHOSPHATIDYLSERINE_BINDING	51	0.602812	1.63836	0.00194342	0.0274547	0.021947
GO_ADAPTIVE_IMMUNE_RESPONSE_BASED_ON_SOMATIC_RECOMBINATION_OF_IMMUNE_RECEPTORS_BUILT_FROM_IMMUNOGLOBULIN_SUPERFAMILY_DOMAINS	222	0.551331	1.63811	0.00010018	0.00551816	0.00441116
GO_REGULATION_OF_BONE_DEVELOPMENT	20	0.690372	1.63756	0.00712356	0.0623238	0.0498209
GO_CD4_POSITIVE_ALPHA_BETA_T_CELL_CYTOKINE_PRODUCTION	14	0.73844	1.63723	0.00833225	0.069268	0.0553721
GO_GATED_CHANNEL_ACTIVITY	283	0.547634	1.63692	0.00010005	0.00551816	0.00441116
GO_ENDODERM_FORMATION	46	0.608917	1.6365	0.00316629	0.0370549	0.0296213
GO_NEGATIVE_REGULATION_OF_G_PROTEIN_COUPLED_RECEPTOR_SIGNALING_PATHWAY	41	0.617928	1.63622	0.00376773	0.0418591	0.0334617
GO_NATURAL_KILLER_CELL_CHEMOTAXIS	10	0.789744	1.6358	0.00688231	0.0608849	0.0486708
GO_PROSTATE_GLANDULAR_ACINUS_DEVELOPMENT	10	0.789712	1.63574	0.00688231	0.0608849	0.0486708
GO_CALCIUM_DEPENDENT_PROTEIN_BINDING	54	0.59863	1.63534	0.00215146	0.0291974	0.0233401
GO_C_C_CHEMOKINE_BINDING	20	0.689426	1.63532	0.00724638	0.063311	0.0506101
GO_OVULATION	19	0.695681	1.63495	0.00693842	0.0612958	0.0489992
GO_NADP_METABOLIC_PROCESS	12	0.76032	1.63494	0.0083877	0.0695466	0.0555948
GO_INHIBITORY_SYNAPSE_ASSEMBLY	12	0.760266	1.63482	0.0083877	0.0695466	0.0555948
GO_RAGE_RECEPTOR_BINDING	10	0.789079	1.63443	0.00729525	0.063563	0.0508116
GO_KERATAN_SULFATE_BIOSYNTHETIC_PROCESS	26	0.659714	1.63419	0.00579402	0.0555158	0.0443787
GO_REGULATION_OF_GLUTAMATE_SECRETION	14	0.736935	1.63389	0.00859263	0.0707815	0.056582
GO_BEHAVIORAL_RESPONSE_TO_COCAINE	14	0.736772	1.63353	0.00872282	0.0713001	0.0569965
GO_CELL_ADHESION_MEDIATOR_ACTIVITY	57	0.594917	1.63334	0.00192555	0.0273238	0.0218423
GO_NEGATIVE_REGULATION_OF_CELLULAR_RESPONSE_TO_GROWTH_FACTOR_STIMULUS	130	0.559648	1.63313	0.000100959	0.00551816	0.00441116
GO_CELLULAR_RESPONSE_TO_BIOTIC_STIMULUS	198	0.551206	1.63242	0.000100281	0.00551816	0.00441116
GO_INTERMEDIATE_FILAMENT_ORGANIZATION	16	0.717894	1.63169	0.00842159	0.0697365	0.0557466
GO_CHLORIDE_TRANSPORT	89	0.571754	1.63168	0.000308705	0.00928018	0.00741848
GO_INDUCTION_OF_POSITIVE_CHEMOTAXIS	11	0.772801	1.6314	0.00758705	0.0651213	0.0520573
GO_EXTRACELLULAR_LIGAND_GATED_ION_CHANNEL_ACTIVITY	59	0.592893	1.63114	0.00181333	0.0260226	0.0208022
GO_CALCIUM_DEPENDENT_PROTEIN_KINASE_ACTIVITY	10	0.787476	1.63111	0.00757054	0.0651213	0.0520573
GO_NEURON_PROJECTION_TERMINUS	121	0.560649	1.63051	0.000101358	0.00551816	0.00441116
GO_REGULATION_OF_WNT_SIGNALING_PATHWAY_PLANAR_CELL_POLARITY_PATHWAY	14	0.735384	1.63045	0.0089832	0.0725866	0.0580249
GO_TRANSFORMING_GROWTH_FACTOR_BETA1_PRODUCTION	11	0.77221	1.63015	0.0079935	0.0676037	0.0540416
GO_BONE_MINERALIZATION	99	0.567285	1.63007	0.000408998	0.0108603	0.00868157
GO_REGULATION_OF_VIRAL_ENTRY_INTO_HOST_CELL	26	0.657893	1.62968	0.00591226	0.0560026	0.0447679
GO_INTERLEUKIN_12_PRODUCTION	47	0.604596	1.62938	0.00326869	0.0377655	0.0301894
GO_CHLORIDE_TRANSMEMBRANE_TRANSPORT	70	0.581051	1.6292	0.00083682	0.0166411	0.0133027
GO_POSITIVE_REGULATION_OF_RESPONSE_TO_EXTERNAL_STIMULUS	257	0.54619	1.62899	0.00010007	0.00551816	0.00441116
GO_PLATELET_DEGRANULATION	112	0.562882	1.62862	0.000101657	0.00551816	0.00441116
GO_NEGATIVE_REGULATION_OF_SMOOTH_MUSCLE_CELL_PROLIFERATION	42	0.613275	1.62833	0.00397746	0.0435735	0.0348322
GO_POSITIVE_REGULATION_OF_CYTOKINE_BIOSYNTHETIC_PROCESS	54	0.596022	1.62821	0.00225904	0.03004	0.0240136
GO_REGULATION_OF_T_CELL_CYTOKINE_PRODUCTION	26	0.656769	1.62689	0.00614875	0.0569366	0.0455145
GO_SEMI_LUNAR_VALVE_DEVELOPMENT	34	0.631117	1.62675	0.00478578	0.0483379	0.0386408
GO_POSITIVE_REGULATION_OF_OSTEOBLAST_DIFFERENTIATION	56	0.593383	1.62672	0.00235748	0.0308319	0.0246467
GO_ALDO_KETO_REDUCTASE_NADP_ACTIVITY	20	0.685223	1.62535	0.00786048	0.0667845	0.0533868
GO_PYRIMIDINE_RIBONUCLEOSIDE_CATABOLIC_PROCESS	10	0.784673	1.6253	0.00825877	0.0690806	0.0552223
GO_TUMOR_NECROSIS_FACTOR_SUPERFAMILY_CYTOKINE_PRODUCTION	125	0.55786	1.62494	0.000101184	0.00551816	0.00441116
GO_SYNAPTIC_VESICLE_DOCKING	12	0.755601	1.62479	0.00958594	0.0752384	0.0601448
GO_CELL_CELL_ADHESION_MEDIATOR_ACTIVITY	48	0.601143	1.62361	0.00336957	0.0387195	0.0309519
GO_REGULATION_OF_CYTOKINE_PRODUCTION_INVOLVED_IN_IMMUNE_RESPONSE	76	0.575782	1.62347	0.000833247	0.0166411	0.0133027
GO_EXTERNAL_SIDE_OF_PLASMA_MEMBRANE	264	0.543861	1.62288	0.00010006	0.00551816	0.00441116
GO_RETINOIC_ACID_BINDING	13	0.742015	1.62264	0.00997637	0.0772651	0.0617649
GO_TRANSMITTER_GATED_CHANNEL_ACTIVITY	49	0.598804	1.62136	0.00281843	0.0349849	0.0279666
GO_REGULATION_OF_CALCIUM_ION_DEPENDENT_EXOCYTOSIS	108	0.561448	1.62095	0.000203749	0.00743012	0.00593955
GO_OSTEOCLAST_DEVELOPMENT	15	0.722322	1.62091	0.00901365	0.0727399	0.0581475
GO_DNA_DEALKYLATION	27	0.650981	1.6209	0.00730529	0.063563	0.0508116
GO_ACUTE_INFLAMMATORY_RESPONSE_TO_ANTIGENIC_STIMULUS	17	0.704409	1.62089	0.00933518	0.0743711	0.0594515
GO_OXIDOREDUCTASE_ACTIVITY_ACTING_ON_THE_CH_NH2_GROUP_OF_DONORS	20	0.683242	1.62065	0.00847458	0.0700137	0.0559682
GO_FAD_BINDING	28	0.64646	1.62063	0.00758548	0.0651213	0.0520573
GO_TYPE_B_PANCREATIC_CELL_PROLIFERATION	16	0.713011	1.62059	0.00931479	0.0743191	0.0594099
GO_INTERLEUKIN_1_PRODUCTION	77	0.573759	1.62058	0.000831428	0.0166411	0.0133027
GO_REGULATION_OF_MEMBRANE_DEPOLARIZATION	39	0.615383	1.62031	0.00490305	0.0490537	0.039213
GO_OXIDOREDUCTASE_ACTIVITY_ACTING_ON_PAIRED_DONORS_WITH_INCORPORATION_OR_REDUCTION_OF_MOLECULAR_OXYGEN_NAD_P_H_AS_ONE_DONOR_AND_INCORPORATION_OF_ONE_ATOM_OF_OXYGEN	31	0.636518	1.61999	0.00655097	0.0588567	0.0470494
GO_COTRANSLATIONAL_PROTEIN_TARGETING_TO_MEMBRANE	98	0.564324	1.61995	0.000409207	0.0108603	0.00868157
GO_NUCLEOBASE_CONTAINING_SMALL_MOLECULE_CATABOLIC_PROCESS	43	0.60835	1.61967	0.00462759	0.047407	0.0378967
GO_ANTIGEN_PROCESSING_AND_PRESENTATION_OF_ENDOGENOUS_ANTIGEN	17	0.703785	1.61946	0.00958749	0.0752384	0.0601448
GO_POSITIVE_REGULATION_OF_CYTOKINE_PRODUCTION_INVOLVED_IN_IMMUNE_RESPONSE	50	0.59697	1.61896	0.00259825	0.0330894	0.0264513
GO_POSITIVE_REGULATION_OF_INTERLEUKIN_17_PRODUCTION	10	0.781346	1.61841	0.00935994	0.0743987	0.0594735
GO_NEGATIVE_REGULATION_OF_DNA_DAMAGE_RESPONSE_SIGNAL_TRANSDUCTION_BY_P53_CLASS_MEDIATOR	15	0.721068	1.61809	0.00952872	0.0750073	0.05996
GO_RECEPTOR_INHIBITOR_ACTIVITY	21	0.676117	1.61755	0.00940056	0.0746124	0.0596444
GO_CALCIUM_DEPENDENT_CYSTEINE_TYPE_ENDOPEPTIDASE_ACTIVITY	13	0.739279	1.61666	0.0108952	0.0816886	0.065301
GO_SYNAPTIC_VESICLE_PRIMING	17	0.702444	1.61637	0.0102182	0.0781695	0.0624879
GO_REGULATION_OF_VENTRICULAR_CARDIAC_MUSCLE_CELL_ACTION_POTENTIAL	15	0.719117	1.61372	0.0101725	0.078043	0.0623867
GO_CARTILAGE_DEVELOPMENT	182	0.546702	1.61364	0.000100392	0.00551816	0.00441116
GO_POSITIVE_REGULATION_OF_LEUKOCYTE_CELL_CELL_ADHESION	197	0.54497	1.61347	0.000100311	0.00551816	0.00441116
GO_ATRIAL_CARDIAC_MUSCLE_CELL_TO_AV_NODE_CELL_SIGNALING	19	0.686374	1.61307	0.00904473	0.072898	0.0582739
GO_RESPIRATORY_CHAIN_COMPLEX	81	0.568731	1.61252	0.000724563	0.0153709	0.0122873
GO_SPECIFIC_GRANULE_MEMBRANE	82	0.567594	1.61055	0.0008279	0.0166411	0.0133027
GO_LONG_CHAIN_FATTY_ACID_BINDING	12	0.748813	1.61019	0.0109173	0.0817575	0.065356
GO_CD4_POSITIVE_ALPHA_BETA_T_CELL_ACTIVATION	76	0.570987	1.60995	0.00104156	0.0187234	0.0149673
GO_EMBRYONIC_CAMERA_TYPE_EYE_MORPHOGENESIS	24	0.659251	1.60951	0.0091149	0.0731845	0.0585029
GO_REGULATION_OF_INFLAMMATORY_RESPONSE	274	0.538812	1.60945	0.00010005	0.00551816	0.00441116
GO_DESMOSOME	17	0.699366	1.60929	0.0114798	0.0845715	0.0676056
GO_RESPONSE_TO_CAMP	87	0.564789	1.6091	0.000515677	0.012437	0.00994202
GO_POSTSYNAPTIC_NEUROTRANSMITTER_RECEPTOR_ACTIVITY	47	0.596968	1.60882	0.00435825	0.0457688	0.0365871
GO_METALLOPEPTIDASE_ACTIVITY	154	0.547625	1.60871	0.000100634	0.00551816	0.00441116
GO_REGULATION_OF_CELL_KILLING	68	0.575121	1.60859	0.00125681	0.0208144	0.0166388
GO_NEGATIVE_REGULATION_OF_PEPTIDASE_ACTIVITY	176	0.545893	1.60858	0.000100432	0.00551816	0.00441116
GO_NEGATIVE_REGULATION_OF_IMMUNE_RESPONSE	113	0.555289	1.60804	0.000101492	0.00551816	0.00441116
GO_VOLTAGE_GATED_POTASSIUM_CHANNEL_ACTIVITY	70	0.573291	1.60744	0.00135983	0.0217814	0.0174118
GO_DENDRITIC_CELL_ANTIGEN_PROCESSING_AND_PRESENTATION	10	0.775467	1.60623	0.011287	0.0835395	0.0667806
GO_NEUROTRANSMITTER_TRANSPORT	240	0.539317	1.60615	0.00010011	0.00551816	0.00441116
GO_NEUROINFLAMMATORY_RESPONSE	49	0.593154	1.60606	0.00422764	0.0452208	0.036149
GO_REGULATION_OF_COAGULATION	63	0.579412	1.60605	0.00211707	0.0288943	0.0230978
GO_COPPER_ION_TRANSPORT	17	0.697806	1.6057	0.0119844	0.0866782	0.0692896
GO_STRUCTURAL_CONSTITUENT_OF_RIBOSOME	152	0.546624	1.60567	0.000100634	0.00551816	0.00441116
GO_CELLULAR_RESPONSE_TO_MECHANICAL_STIMULUS	75	0.56977	1.60539	0.00104199	0.0187234	0.0149673
GO_INTERFERON_GAMMA_PRODUCTION	90	0.562116	1.60534	0.000514192	0.012437	0.00994202
GO_ESTABLISHMENT_OF_PROTEIN_LOCALIZATION_TO_ENDOPLASMIC_RETICULUM	111	0.554924	1.60484	0.000203314	0.00743012	0.00593955
GO_DETECTION_OF_BIOTIC_STIMULUS	18	0.690029	1.60446	0.0116265	0.0851448	0.0680639
GO_EXTRACELLULAR_MATRIX_STRUCTURAL_CONSTITUENT_CONFERRING_COMPRESSION_RESISTANCE	15	0.714949	1.60436	0.0117177	0.0853337	0.0682148
GO_REGULATION_OF_VITAMIN_METABOLIC_PROCESS	12	0.746084	1.60433	0.011583	0.0851345	0.0680556
GO_AORTIC_VALVE_DEVELOPMENT	26	0.647522	1.60399	0.00851366	0.0702238	0.0561362
GO_TYPE_2_IMMUNE_RESPONSE	30	0.63297	1.60309	0.00890173	0.07202	0.057572
GO_EMBRYONIC_PLACENTA_MORPHOGENESIS	23	0.660981	1.60296	0.010741	0.080723	0.0645291
GO_TERTIARY_GRANULE_LUMEN	47	0.594743	1.60282	0.00468512	0.0476469	0.0380885
GO_GLYCOSYL_COMPOUND_CATABOLIC_PROCESS	36	0.616141	1.60249	0.00642833	0.0580013	0.0463656
GO_POSITIVE_REGULATION_OF_ACUTE_INFLAMMATORY_RESPONSE	25	0.652064	1.60246	0.00881477	0.0716822	0.057302
GO_RESPONSE_TO_VITAMIN_D	32	0.627473	1.60243	0.00815529	0.0684247	0.0546979
GO_HYALURONAN_METABOLIC_PROCESS	10	0.773233	1.6016	0.0116999	0.0853019	0.0681894
GO_REGULATION_OF_INTERLEUKIN_4_PRODUCTION	25	0.651419	1.60088	0.00917213	0.0735509	0.0587958
GO_ZYMOGEN_ACTIVATION	40	0.606516	1.60066	0.00589609	0.0560026	0.0447679
GO_CELL_DIFFERENTIATION_INVOLVED_IN_EMBRYONIC_PLACENTA_DEVELOPMENT	22	0.664555	1.60025	0.0102028	0.0781602	0.0624804
GO_CARDIAC_MUSCLE_CELL_ACTION_POTENTIAL_INVOLVED_IN_CONTRACTION	49	0.59082	1.59974	0.00455285	0.0471104	0.0376596
GO_MITOCHONDRIAL_RESPIRATORY_CHAIN_COMPLEX_I	52	0.587285	1.59921	0.00355795	0.0403002	0.0322155
GO_NAD_BIOSYNTHETIC_PROCESS	25	0.650728	1.59918	0.00941036	0.0746124	0.0596444
GO_VOLTAGE_GATED_CALCIUM_CHANNEL_COMPLEX	38	0.609004	1.59911	0.00658335	0.0590639	0.0472151
GO_AXONEME_PART	33	0.622207	1.59905	0.00764666	0.0655442	0.0523954
GO_MACROPHAGE_MIGRATION	42	0.602194	1.59891	0.00596619	0.0562311	0.0449506
GO_LIPASE_ACTIVATOR_ACTIVITY	11	0.757375	1.59884	0.0116515	0.0851448	0.0680639
GO_PHOSPHOLIPASE_ACTIVATOR_ACTIVITY	11	0.757375	1.59884	0.0116515	0.0851448	0.0680639
GO_MHC_CLASS_II_PROTEIN_COMPLEX_BINDING	15	0.712457	1.59877	0.0123616	0.0885958	0.0708225
GO_NEGATIVE_REGULATION_OF_T_CELL_MEDIATED_IMMUNITY	15	0.712345	1.59852	0.0123616	0.0885958	0.0708225
GO_NEGATIVE_REGULATION_OF_INTERLEUKIN_1_PRODUCTION	22	0.663824	1.59849	0.0103243	0.0783338	0.0626192
GO_DETECTION_OF_TEMPERATURE_STIMULUS_INVOLVED_IN_SENSORY_PERCEPTION	13	0.730963	1.59847	0.0136519	0.0942412	0.0753354
GO_SKELETAL_SYSTEM_MORPHOGENESIS	218	0.53831	1.59826	0.00010017	0.00551816	0.00441116
GO_REGULATION_OF_COLLAGEN_BIOSYNTHETIC_PROCESS	30	0.630871	1.59778	0.00947977	0.0748819	0.0598598
GO_AMINO_ACID_TRANSPORT	126	0.548179	1.59775	0.000202184	0.00743012	0.00593955
GO_LIPASE_INHIBITOR_ACTIVITY	11	0.756829	1.59769	0.0119225	0.0864738	0.0691262
GO_CGMP_MEDIATED_SIGNALING	29	0.633816	1.59767	0.00988372	0.0769232	0.0614916
GO_REGULATION_OF_HEART_RATE_BY_CARDIAC_CONDUCTION	37	0.611531	1.59684	0.00662921	0.0593914	0.0474768
GO_SYNAPTIC_TRANSMISSION_GLUTAMATERGIC	90	0.558944	1.59629	0.000719868	0.0153226	0.0122487
GO_DENDRITE_EXTENSION	32	0.625062	1.59627	0.00861475	0.0707815	0.056582
GO_REGULATION_OF_ADAPTIVE_IMMUNE_RESPONSE	141	0.545085	1.59602	0.000100746	0.00551816	0.00441116
GO_LIGAND_GATED_ION_CHANNEL_ACTIVITY	112	0.551437	1.5955	0.000406628	0.0108603	0.00868157
GO_T_HELPER_2_CELL_DIFFERENTIATION	14	0.719586	1.59543	0.0141909	0.097101	0.0776215
GO_REGULATION_OF_SYNAPTIC_VESICLE_TRANSPORT	82	0.561771	1.59403	0.00124185	0.0206747	0.0165271
GO_LYMPHOCYTE_MEDIATED_IMMUNITY	207	0.537803	1.59379	0.000100251	0.00551816	0.00441116
GO_REGULATION_OF_PROTEIN_OLIGOMERIZATION	39	0.605231	1.59358	0.00646312	0.0582323	0.0465503
GO_NEGATIVE_REGULATION_OF_MEGAKARYOCYTE_DIFFERENTIATION	10	0.769273	1.5934	0.0126635	0.0900497	0.0719847
GO_PRIMARY_ALCOHOL_METABOLIC_PROCESS	54	0.583142	1.59303	0.00365749	0.0409884	0.0327657
GO_POSITIVE_REGULATION_OF_CELL_ACTIVATION	288	0.532504	1.59268	0.00010003	0.00551816	0.00441116
GO_RESPIRASOME	95	0.555618	1.59248	0.000717801	0.0153226	0.0122487
GO_RETINOL_METABOLIC_PROCESS	26	0.642871	1.59246	0.0101691	0.078043	0.0623867
GO_REGULATION_OF_TRANSPOSITION	18	0.684701	1.59207	0.0133767	0.0931375	0.0744531
GO_RESPONSE_TO_AMMONIUM_ION	107	0.551821	1.59199	0.00050984	0.0123905	0.00990482
GO_SECRETORY_GRANULE_MEMBRANE	264	0.53349	1.59194	0.00010006	0.00551816	0.00441116
GO_KERATAN_SULFATE_CATABOLIC_PROCESS	11	0.753879	1.59146	0.0132773	0.0926492	0.0740628
GO_TOLL_LIKE_RECEPTOR_BINDING	11	0.753663	1.591	0.0132773	0.0926492	0.0740628
GO_REGULATION_OF_DELAYED_RECTIFIER_POTASSIUM_CHANNEL_ACTIVITY	17	0.691406	1.59097	0.0137505	0.0944954	0.0755386
GO_NEGATIVE_REGULATION_OF_BMP_SIGNALING_PATHWAY	41	0.600826	1.59093	0.00631649	0.0573451	0.045841
GO_PYRIDINE_CONTAINING_COMPOUND_BIOSYNTHETIC_PROCESS	31	0.624684	1.58987	0.0102287	0.0781695	0.0624879
GO_POSITIVE_REGULATION_OF_INTERLEUKIN_10_PRODUCTION	28	0.634024	1.58946	0.01167	0.0851814	0.0680931
GO_REGULATION_OF_REGULATED_SECRETORY_PATHWAY	152	0.540985	1.5891	0.000201268	0.00743012	0.00593955
GO_RESPONSE_TO_WATER	13	0.726667	1.58908	0.0154896	0.102773	0.0821554
GO_CARGO_RECEPTOR_ACTIVITY	81	0.560391	1.58887	0.00155263	0.0234485	0.0187445
GO_NADH_DEHYDROGENASE_ACTIVITY	47	0.589483	1.58865	0.00588363	0.0560026	0.0447679
GO_INTERMEDIATE_FILAMENT_CYTOSKELETON	100	0.552451	1.58814	0.00122624	0.0205226	0.0164055
GO_RESPONSE_TO_MINERALOCORTICOID	26	0.641006	1.58784	0.0107603	0.0807724	0.0645686
GO_NEGATIVE_REGULATION_OF_CELL_ADHESION_MEDIATED_BY_INTEGRIN	10	0.76653	1.58772	0.0134893	0.0937603	0.074951
GO_RESPONSE_TO_GONADOTROPIN	22	0.659333	1.58767	0.0123892	0.0885958	0.0708225
GO_RESPONSE_TO_CORTICOSTEROID	140	0.542249	1.5876	0.00020143	0.00743012	0.00593955
GO_ENDOPEPTIDASE_REGULATOR_ACTIVITY	115	0.547558	1.58759	0.000405885	0.0108603	0.00868157
GO_CHLORIDE_TRANSMEMBRANE_TRANSPORTER_ACTIVITY	79	0.560997	1.58718	0.00145288	0.0224772	0.017968
GO_EXOCYTIC_PROCESS	79	0.560925	1.58698	0.00145288	0.0224772	0.017968
GO_NEGATIVE_REGULATION_OF_CALCIUM_ION_TRANSPORT	54	0.580837	1.58673	0.00387263	0.0428693	0.0342693
GO_CYTOKINE_METABOLIC_PROCESS	96	0.552914	1.58648	0.000818833	0.016541	0.0132227
GO_POSITIVE_REGULATION_OF_LEUKOCYTE_PROLIFERATION	115	0.547071	1.58618	0.000405885	0.0108603	0.00868157
GO_NEGATIVE_REGULATION_OF_REPRODUCTIVE_PROCESS	41	0.59894	1.58594	0.0070922	0.062221	0.0497388
GO_RESPIRATORY_BURST	30	0.626173	1.58588	0.0109827	0.0821498	0.0656696
GO_EMBRYONIC_EYE_MORPHOGENESIS	32	0.620854	1.58552	0.00976338	0.0761736	0.0608924
GO_HEPARIN_BINDING	121	0.545104	1.5853	0.000202716	0.00743012	0.00593955
GO_INTERLEUKIN_8_SECRETION	25	0.644919	1.5849	0.0113163	0.0836585	0.0668757
GO_REGULATION_OF_SYNAPTIC_VESICLE_FUSION_TO_PRESYNAPTIC_ACTIVE_ZONE_MEMBRANE	10	0.765158	1.58488	0.013627	0.0942412	0.0753354
GO_NEGATIVE_REGULATION_OF_CYTOKINE_BIOSYNTHETIC_PROCESS	29	0.628634	1.58461	0.0110465	0.0823345	0.0658173
GO_SYNAPTIC_VESICLE_EXOCYTOSIS	114	0.546668	1.58399	0.000507511	0.0123813	0.00989749
GO_STRUCTURAL_CONSTITUENT_OF_CYTOSKELETON	75	0.562002	1.58351	0.00197978	0.0277827	0.0222092
GO_INTERLEUKIN_6_PRODUCTION	118	0.545401	1.58335	0.000304445	0.00923968	0.0073861
GO_INTERLEUKIN_8_PRODUCTION	63	0.571072	1.58293	0.0029639	0.0359465	0.0287353
GO_HUMORAL_IMMUNE_RESPONSE_MEDIATED_BY_CIRCULATING_IMMUNOGLOBULIN	36	0.608581	1.58283	0.00868388	0.071138	0.0568669
GO_BRANCHING_INVOLVED_IN_LABYRINTHINE_LAYER_MORPHOGENESIS	10	0.763441	1.58132	0.0144529	0.0981863	0.0784891
GO_INTERLEUKIN_6_SECRETION	34	0.613445	1.5812	0.00888788	0.07202	0.057572
GO_REGULATION_OF_LEUKOCYTE_PROLIFERATION	189	0.534807	1.58113	0.000200702	0.00743012	0.00593955
GO_RETINAL_METABOLIC_PROCESS	14	0.713098	1.58104	0.0162739	0.106748	0.0853334
GO_REGULATION_OF_PRODUCTION_OF_MOLECULAR_MEDIATOR_OF_IMMUNE_RESPONSE	123	0.543069	1.58088	0.00020247	0.00743012	0.00593955
GO_POSITIVE_REGULATION_OF_MONOCYTE_CHEMOTAXIS	15	0.704323	1.58052	0.015967	0.10528	0.0841593
GO_POSITIVE_REGULATION_OF_ERK1_AND_ERK2_CASCADE	164	0.537073	1.57965	0.000100533	0.00551816	0.00441116
GO_CLATHRIN_COATED_VESICLE_MEMBRANE	105	0.548131	1.57955	0.00081641	0.016541	0.0132227
GO_PHOSPHOLIPASE_BINDING	14	0.712341	1.57936	0.0165343	0.107651	0.0860554
GO_CILIUM_OR_FLAGELLUM_DEPENDENT_CELL_MOTILITY	31	0.620524	1.57928	0.0116079	0.0851448	0.0680639
GO_PROTEASE_BINDING	106	0.547574	1.57864	0.00081641	0.016541	0.0132227
GO_MIDBRAIN_DOPAMINERGIC_NEURON_DIFFERENTIATION	14	0.711803	1.57817	0.0167947	0.108925	0.0870735
GO_CYSTEINE_TYPE_ENDOPEPTIDASE_INHIBITOR_ACTIVITY	37	0.604091	1.57742	0.00876404	0.0714953	0.0571526
GO_POSITIVE_REGULATION_OF_T_CELL_MEDIATED_IMMUNITY	39	0.598959	1.57707	0.00824604	0.0690806	0.0552223
GO_POSITIVE_REGULATION_OF_T_CELL_CYTOKINE_PRODUCTION	17	0.685068	1.57639	0.0172827	0.110956	0.0886968
GO_CELLULAR_RESPONSE_TO_ARSENIC_CONTAINING_SUBSTANCE	18	0.677681	1.57575	0.0167521	0.10876	0.0869416
GO_ODONTOGENESIS	102	0.547389	1.57507	0.00112337	0.0195756	0.0156485
GO_PROTEIN_LOCALIZATION_TO_POSTSYNAPTIC_MEMBRANE	40	0.596645	1.57461	0.00812104	0.0682275	0.0545403
GO_ENDOPLASMIC_RETICULUM_LUMEN	271	0.527074	1.57422	0.00010004	0.00551816	0.00441116
GO_BEHAVIORAL_RESPONSE_TO_PAIN	11	0.745544	1.57386	0.0161225	0.105974	0.0847144
GO_RESPONSE_TO_ANESTHETIC	57	0.573248	1.57385	0.00417202	0.0450053	0.0359767
GO_NEGATIVE_REGULATION_OF_CHONDROCYTE_DIFFERENTIATION	19	0.669635	1.57373	0.0168505	0.109175	0.0872734
GO_RESPONSE_TO_ALCOHOL	200	0.530788	1.57238	0.000100251	0.00551816	0.00441116
GO_SINGLE_STRANDED_VIRAL_RNA_REPLICATION_VIA_DOUBLE_STRANDED_DNA_INTERMEDIATE	15	0.700478	1.57189	0.0175122	0.111751	0.0893322
GO_POSITIVE_REGULATION_OF_SIGNAL_TRANSDUCTION_BY_P53_CLASS_MEDIATOR	21	0.656961	1.57172	0.0164815	0.107554	0.0859773
GO_TUMOR_NECROSIS_FACTOR_BIOSYNTHETIC_PROCESS	21	0.656921	1.57162	0.0164815	0.107554	0.0859773
GO_B_CELL_MEDIATED_IMMUNITY	98	0.547314	1.57112	0.00132992	0.0214649	0.0171588
GO_OXIDOREDUCTASE_ACTIVITY_ACTING_ON_NAD_P_H_QUINONE_OR_SIMILAR_COMPOUND_AS_ACCEPTOR	58	0.570824	1.56954	0.00426894	0.045417	0.0363058
GO_REGULATION_OF_ACUTE_INFLAMMATORY_RESPONSE	38	0.597726	1.56949	0.00959607	0.0752384	0.0601448
GO_POSITIVE_REGULATION_OF_PRODUCTION_OF_MOLECULAR_MEDIATOR_OF_IMMUNE_RESPONSE	85	0.551403	1.56901	0.00185931	0.0265622	0.0212335
GO_FRIZZLED_BINDING	33	0.610403	1.56871	0.0114129	0.0841769	0.0672901
GO_GROWTH_FACTOR_BINDING	125	0.538544	1.56868	0.000202368	0.00743012	0.00593955
GO_RESPONSE_TO_AMYLOID_BETA	39	0.595514	1.568	0.00869178	0.071138	0.0568669
GO_RESPONSE_TO_CALCIUM_ION	135	0.53559	1.56588	0.000302267	0.00921769	0.00736852
GO_PEPTIDE_ANTIGEN_BINDING	21	0.654405	1.56561	0.0175803	0.112072	0.0895892
GO_NMDA_SELECTIVE_GLUTAMATE_RECEPTOR_COMPLEX	10	0.755688	1.56526	0.017894	0.112967	0.0903043
GO_NEGATIVE_REGULATION_OF_NITRIC_OXIDE_BIOSYNTHETIC_PROCESS	14	0.705934	1.56516	0.0195287	0.11865	0.0948475
GO_NEGATIVE_REGULATION_OF_CARTILAGE_DEVELOPMENT	24	0.640942	1.56481	0.0157112	0.103917	0.0830699
GO_IMMUNOGLOBULIN_BINDING	17	0.679733	1.56411	0.0201842	0.120583	0.0963928
GO_MODULATION_BY_HOST_OF_VIRAL_PROCESS	23	0.644821	1.56377	0.0150857	0.101124	0.0808378
GO_REGULATION_OF_VESICLE_FUSION	30	0.617379	1.56361	0.0143353	0.0975628	0.0779907
GO_POSITIVE_REGULATION_OF_BEHAVIOR	18	0.67238	1.56342	0.0193774	0.11803	0.0943522
GO_LABYRINTHINE_LAYER_MORPHOGENESIS	18	0.672334	1.56331	0.0193774	0.11803	0.0943522
GO_L_GLUTAMATE_TRANSMEMBRANE_TRANSPORT	22	0.649116	1.56307	0.0163974	0.107348	0.0858131
GO_REGULATION_OF_POTASSIUM_ION_TRANSPORT	88	0.548316	1.56286	0.00195695	0.0275843	0.0220506
GO_REGULATION_OF_LEUKOCYTE_ADHESION_TO_VASCULAR_ENDOTHELIAL_CELL	16	0.687556	1.56274	0.0201608	0.120583	0.0963928
GO_INNER_MITOCHONDRIAL_MEMBRANE_PROTEIN_COMPLEX	130	0.535221	1.56185	0.000504796	0.0123626	0.00988254
GO_MEMBRANE_DEPOLARIZATION	80	0.551551	1.56184	0.00248756	0.0321357	0.0256889
GO_SYNTAXIN_BINDING	67	0.558892	1.56125	0.00377477	0.0418591	0.0334617
GO_VITAMIN_D_BIOSYNTHETIC_PROCESS	10	0.753749	1.56125	0.0194081	0.11803	0.0943522
GO_CILIUM_MOVEMENT	58	0.567795	1.56121	0.00458911	0.0472545	0.0377747
GO_T_CELL_DIFFERENTIATION	210	0.526548	1.56094	0.000100261	0.00551816	0.00441116
GO_REGULATORY_T_CELL_DIFFERENTIATION	27	0.626793	1.56068	0.0148462	0.100181	0.0800832
GO_PIRNA_METABOLIC_PROCESS	10	0.753386	1.5605	0.0194081	0.11803	0.0943522
GO_NEGATIVE_REGULATION_OF_LEUKOCYTE_CHEMOTAXIS	16	0.686476	1.56028	0.0211816	0.124156	0.0992489
GO_FICOLIN_1_RICH_GRANULE_MEMBRANE	54	0.571123	1.56019	0.00623924	0.0571075	0.0456511
GO_PERIKARYON	116	0.537821	1.55996	0.000710371	0.0152742	0.01221
GO_LEUKOCYTE_CELL_CELL_ADHESION	295	0.52128	1.55962	0.00010003	0.00551816	0.00441116
GO_TERTIARY_GRANULE_MEMBRANE	67	0.558154	1.55919	0.00377477	0.0418591	0.0334617
GO_PRODUCTION_OF_MOLECULAR_MEDIATOR_INVOLVED_IN_INFLAMMATORY_RESPONSE	55	0.56947	1.55896	0.00568486	0.0548756	0.043867
GO_ANCHORED_COMPONENT_OF_SYNAPTIC_VESICLE_MEMBRANE	13	0.712716	1.55857	0.0217905	0.126341	0.100996
GO_CONNECTIVE_TISSUE_DEVELOPMENT	237	0.523655	1.55852	0.00010013	0.00551816	0.00441116
GO_SPECIFIC_GRANULE_LUMEN	51	0.573415	1.55846	0.00766573	0.0656191	0.0524552
GO_L_GLUTAMATE_TRANSMEMBRANE_TRANSPORTER_ACTIVITY	14	0.702824	1.55826	0.0205702	0.121987	0.0975154
GO_POSITIVE_REGULATION_OF_CELL_CELL_ADHESION	226	0.524033	1.55794	0.0002003	0.00743012	0.00593955
GO_DOPAMINE_METABOLIC_PROCESS	22	0.646978	1.55792	0.017855	0.112915	0.0902633
GO_ENDOCRINE_HORMONE_SECRETION	41	0.588229	1.55758	0.0103059	0.0783338	0.0626192
GO_NEGATIVE_REGULATION_OF_VIRAL_TRANSCRIPTION	23	0.642223	1.55747	0.0153271	0.101907	0.0814636
GO_MHC_PROTEIN_COMPLEX_BINDING	21	0.650917	1.55726	0.0197778	0.119607	0.0956126
GO_VESICLE_LUMEN	298	0.52029	1.55714	0.00010003	0.00551816	0.00441116
GO_CALCIUM_MEDIATED_SIGNALING	192	0.526442	1.557	0.000300993	0.00921769	0.00736852
GO_ALPHA_BETA_T_CELL_ACTIVATION	121	0.535326	1.55686	0.000912224	0.0175041	0.0139926
GO_ASSOCIATIVE_LEARNING	70	0.555082	1.55638	0.0042887	0.045417	0.0363058
GO_NEGATIVE_REGULATION_OF_LEUKOCYTE_MEDIATED_IMMUNITY	40	0.589639	1.55612	0.00934475	0.0743711	0.0594515
GO_NEGATIVE_REGULATION_OF_INTRINSIC_APOPTOTIC_SIGNALING_PATHWAY_IN_RESPONSE_TO_DNA_DAMAGE	31	0.611289	1.55578	0.0148259	0.10015	0.0800586
GO_LARGE_RIBOSOMAL_SUBUNIT	114	0.536879	1.55562	0.000812018	0.016541	0.0132227
GO_POSITIVE_REGULATION_OF_T_HELPER_1_TYPE_IMMUNE_RESPONSE	16	0.684367	1.55549	0.02233	0.128413	0.102652
GO_POSITIVE_REGULATION_OF_NON_CANONICAL_WNT_SIGNALING_PATHWAY	12	0.723356	1.55545	0.0201038	0.120583	0.0963928
GO_GONADOTROPIN_SECRETION	11	0.736814	1.55543	0.0192386	0.118018	0.0943421
GO_NEURON_PROJECTION_MEMBRANE	55	0.568174	1.55541	0.00611391	0.0568629	0.0454556
GO_CALCIUM_ION_REGULATED_EXOCYTOSIS	145	0.530774	1.55536	0.000402698	0.0108603	0.00868157
GO_REGULATION_OF_FAT_CELL_DIFFERENTIATION	113	0.536887	1.55475	0.000913427	0.0175041	0.0139926
GO_DENSE_CORE_GRANULE	18	0.668229	1.55377	0.0211276	0.124156	0.0992489
GO_REGULATION_OF_NEUROINFLAMMATORY_RESPONSE	26	0.627172	1.55358	0.0170273	0.109984	0.08792
GO_PRODUCTION_OF_MOLECULAR_MEDIATOR_OF_IMMUNE_RESPONSE	167	0.52783	1.55317	0.000100543	0.00551816	0.00441116
GO_MATERNAL_PROCESS_INVOLVED_IN_FEMALE_PREGNANCY	56	0.566522	1.55308	0.00567938	0.0548756	0.043867
GO_DNA_DEAMINATION	11	0.735635	1.55295	0.0197805	0.119607	0.0956126
GO_PASSIVE_TRANSMEMBRANE_TRANSPORTER_ACTIVITY	366	0.517341	1.5529	0.0001	0.00551816	0.00441116
GO_T_HELPER_1_CELL_DIFFERENTIATION	17	0.674551	1.55219	0.0235903	0.132185	0.105667
GO_ADHESION_OF_SYMBIONT_TO_HOST	13	0.709752	1.55209	0.0231032	0.130959	0.104687
GO_NEGATIVE_REGULATION_OF_SKELETAL_MUSCLE_TISSUE_DEVELOPMENT	12	0.72179	1.55209	0.0214352	0.124737	0.0997137
GO_REGULATION_OF_T_CELL_MEDIATED_CYTOTOXICITY	26	0.626559	1.55206	0.0172638	0.110947	0.0886895
GO_BASE_CONVERSION_OR_SUBSTITUTION_EDITING	16	0.682599	1.55147	0.0232232	0.131171	0.104856
GO_NEGATIVE_REGULATION_OF_ORGANIC_ACID_TRANSPORT	16	0.682538	1.55133	0.0232232	0.131171	0.104856
GO_CHEMOSENSORY_BEHAVIOR	12	0.721288	1.55101	0.0214352	0.124737	0.0997137
GO_AMYLOID_BETA_CLEARANCE	30	0.612378	1.55094	0.0164162	0.107348	0.0858131
GO_PROTEIN_TRIMERIZATION	49	0.572776	1.55088	0.0099729	0.0772651	0.0617649
GO_RESPONSE_TO_ESTROGEN	65	0.557281	1.55084	0.00547196	0.0537285	0.04295
GO_EMBRYO_IMPLANTATION	41	0.585615	1.55066	0.0111924	0.082936	0.0662982
GO_ANTIGEN_PROCESSING_AND_PRESENTATION_OF_ENDOGENOUS_PEPTIDE_ANTIGEN	13	0.708901	1.55023	0.0238908	0.133033	0.106345
GO_REGULATION_OF_NEUROTRANSMITTER_LEVELS	296	0.51792	1.54984	0.00010003	0.00551816	0.00441116
GO_VENTRICULAR_CARDIAC_MUSCLE_CELL_MEMBRANE_REPOLARIZATION	24	0.634611	1.54935	0.0185896	0.115829	0.0925923
GO_RESPONSE_TO_TUMOR_NECROSIS_FACTOR	265	0.519119	1.54927	0.00030015	0.00921769	0.00736852
GO_G_PROTEIN_COUPLED_CHEMOATTRACTANT_RECEPTOR_ACTIVITY	22	0.643101	1.54859	0.0199198	0.120106	0.0960115
GO_NEGATIVE_REGULATION_OF_CYTOKINE_SECRETION	52	0.568692	1.54858	0.00830189	0.0692119	0.0553272
GO_POSITIVE_REGULATION_OF_TUMOR_NECROSIS_FACTOR_BIOSYNTHETIC_PROCESS	13	0.708088	1.54845	0.0241533	0.133493	0.106712
GO_T_CELL_SELECTION	45	0.577946	1.54734	0.00953111	0.0750073	0.05996
GO_LEARNING	134	0.52946	1.54716	0.000605205	0.0138338	0.0110586
GO_GLUCOCORTICOID_METABOLIC_PROCESS	17	0.672181	1.54673	0.0247256	0.134622	0.107615
GO_SKIN_DEVELOPMENT	209	0.521771	1.54671	0.000300722	0.00921769	0.00736852
GO_DETECTION_OF_CALCIUM_ION	12	0.719082	1.54626	0.0219678	0.127021	0.101539
GO_CYTOSOLIC_LARGE_RIBOSOMAL_SUBUNIT	56	0.564005	1.54618	0.0058937	0.0560026	0.0447679
GO_DETECTION_OF_EXTERNAL_BIOTIC_STIMULUS	14	0.69719	1.54577	0.0239552	0.133171	0.106455
GO_POSITIVE_REGULATION_OF_INTERLEUKIN_6_PRODUCTION	72	0.550373	1.54573	0.00449556	0.046782	0.037397
GO_CD8_POSITIVE_ALPHA_BETA_T_CELL_ACTIVATION	20	0.651629	1.54567	0.0240727	0.133357	0.106604
GO_INTERLEUKIN_1_BETA_SECRETION	41	0.583385	1.54475	0.0116356	0.0851448	0.0680639
GO_NEGATIVE_REGULATION_OF_ION_TRANSMEMBRANE_TRANSPORT	85	0.54282	1.54459	0.00289226	0.0355054	0.0283826
GO_LIPOPROTEIN_LOCALIZATION	14	0.696624	1.54452	0.0246062	0.134087	0.107187
GO_AXONEMAL_DYNEIN_COMPLEX	15	0.68818	1.54429	0.0244656	0.133856	0.107003
GO_REGULATION_OF_B_CELL_ACTIVATION	109	0.534727	1.54427	0.00132356	0.0214649	0.0171588
GO_RESPONSE_TO_AMPHETAMINE	27	0.619999	1.54376	0.0177919	0.112629	0.0900343
GO_CELLULAR_RESPONSE_TO_VITAMIN_D	19	0.656853	1.5437	0.0240367	0.133304	0.106562
GO_IRON_ION_TRANSMEMBRANE_TRANSPORT	17	0.670774	1.54349	0.0262394	0.140809	0.112562
GO_POSITIVE_REGULATION_OF_PEPTIDYL_TYROSINE_PHOSPHORYLATION	153	0.525371	1.54327	0.000201309	0.00743012	0.00593955
GO_NEGATIVE_REGULATION_OF_MACROPHAGE_ACTIVATION	12	0.717626	1.54313	0.0227666	0.129961	0.10389
GO_RESPONSE_TO_INTERLEUKIN_18	11	0.730963	1.54308	0.0224902	0.128866	0.103014
GO_BUNDLE_OF_HIS_CELL_TO_PURKINJE_MYOCYTE_COMMUNICATION	13	0.705576	1.54296	0.0258598	0.139203	0.111277
GO_CELLULAR_HORMONE_METABOLIC_PROCESS	74	0.547709	1.54182	0.00469141	0.0476469	0.0380885
GO_REGULATION_OF_TYPE_2_IMMUNE_RESPONSE	26	0.622392	1.54174	0.0193922	0.11803	0.0943522
GO_AV_NODE_CELL_TO_BUNDLE_OF_HIS_CELL_COMMUNICATION	10	0.744223	1.54151	0.0231246	0.130964	0.104691
GO_REGULATION_OF_CELL_CELL_ADHESION_MEDIATED_BY_INTEGRIN	11	0.730046	1.54115	0.0233031	0.131388	0.10503
GO_T_CELL_ACTIVATION	404	0.512499	1.54081	0.0001	0.00551816	0.00441116
GO_TRABECULA_MORPHOGENESIS	46	0.573237	1.54061	0.0103723	0.0784167	0.0626854
GO_ENDOTHELIAL_CELL_CHEMOTAXIS	24	0.630904	1.5403	0.0202686	0.120945	0.0966818
GO_MODIFICATION_OF_MORPHOLOGY_OR_PHYSIOLOGY_OF_OTHER_ORGANISM	117	0.530756	1.54005	0.00101492	0.0183932	0.0147034
GO_RESPONSE_TO_MECHANICAL_STIMULUS	189	0.520837	1.53983	0.000301054	0.00921769	0.00736852
GO_POSITIVE_REGULATION_OF_LEUKOCYTE_DIFFERENTIATION	128	0.528075	1.53959	0.000606306	0.0138338	0.0110586
GO_LYMPHOCYTE_DIFFERENTIATION	293	0.514602	1.53924	0.00020006	0.00743012	0.00593955
GO_ORGANIC_ACID_BINDING	172	0.522666	1.53912	0.000100472	0.00551816	0.00441116
GO_STRIATUM_DEVELOPMENT	19	0.654884	1.53907	0.0250279	0.135685	0.108465
GO_NEGATIVE_REGULATION_OF_VIRAL_ENTRY_INTO_HOST_CELL	15	0.685648	1.53861	0.0256245	0.138329	0.110579
GO_REGULATION_OF_POSTSYNAPTIC_MEMBRANE_POTENTIAL	130	0.527247	1.53858	0.000605755	0.0138338	0.0110586
GO_POSITIVE_REGULATION_OF_INTERLEUKIN_1_SECRETION	28	0.613366	1.53767	0.0201891	0.120583	0.0963928
GO_POSITIVE_REGULATION_OF_LYMPHOCYTE_ACTIVATION	242	0.51612	1.5375	0.0002002	0.00743012	0.00593955
GO_POSITIVE_REGULATION_OF_EXECUTION_PHASE_OF_APOPTOSIS	13	0.70286	1.53702	0.0273038	0.144443	0.115467
GO_MITOCHONDRIAL_ELECTRON_TRANSPORT_NADH_TO_UBIQUINONE	53	0.563259	1.53622	0.0101239	0.078043	0.0623867
GO_OVULATION_CYCLE_PROCESS	39	0.583366	1.53601	0.0129262	0.0908463	0.0726215
GO_REGULATION_OF_LEUKOCYTE_MEDIATED_IMMUNITY	174	0.521384	1.53594	0.000200904	0.00743012	0.00593955
GO_AMMONIUM_TRANSPORT	86	0.539412	1.53541	0.00320116	0.0373252	0.0298374
GO_AXONEMAL_DYNEIN_COMPLEX_ASSEMBLY	27	0.616498	1.53504	0.0196772	0.119209	0.0952947
GO_CELL_COMMUNICATION_INVOLVED_IN_CARDIAC_CONDUCTION	52	0.563588	1.53468	0.010566	0.0795966	0.0636287
GO_REGULATION_OF_LEUKOCYTE_DIFFERENTIATION	233	0.515829	1.53465	0.00020024	0.00743012	0.00593955
GO_RESPONSE_TO_EPINEPHRINE	14	0.691958	1.53417	0.0279911	0.146547	0.117148
GO_NEGATIVE_REGULATION_OF_NEUROTRANSMITTER_TRANSPORT	22	0.637047	1.53401	0.0244139	0.133856	0.107003
GO_ENTRY_INTO_OTHER_ORGANISM_INVOLVED_IN_SYMBIOTIC_INTERACTION	120	0.527651	1.53383	0.00121642	0.0204662	0.0163605
GO_AMINO_ACID_TRANSMEMBRANE_TRANSPORT	74	0.544578	1.53301	0.00562969	0.0546011	0.0436476
GO_ANTIGEN_PROCESSING_AND_PRESENTATION_OF_PEPTIDE_OR_POLYSACCHARIDE_ANTIGEN_VIA_MHC_CLASS_II	94	0.535027	1.5321	0.00256489	0.0328006	0.0262205
GO_POSITIVE_REGULATION_OF_SYNAPTIC_TRANSMISSION	161	0.521028	1.53199	0.000502816	0.0123619	0.00988194
GO_SYMMETRIC_SYNAPSE	11	0.725683	1.53194	0.0269611	0.143228	0.114495
GO_NEGATIVE_REGULATION_OF_LYMPHOCYTE_MIGRATION	13	0.700515	1.53189	0.0291415	0.149842	0.119782
GO_REGULATION_OF_NEUROTRANSMITTER_UPTAKE	19	0.651824	1.53188	0.0266386	0.14211	0.113601
GO_REGULATION_OF_T_CELL_ACTIVATION	281	0.512158	1.53082	0.00020008	0.00743012	0.00593955
GO_LEUKOCYTE_DIFFERENTIATION	431	0.50829	1.53028	0.0001	0.00551816	0.00441116
GO_POSITIVE_REGULATION_OF_AMINE_TRANSPORT	32	0.599176	1.53016	0.0179187	0.112967	0.0903043
GO_CALCIUM_MEDIATED_SIGNALING_USING_INTRACELLULAR_CALCIUM_SOURCE	19	0.651093	1.53016	0.0271342	0.143906	0.115037
GO_POSITIVE_REGULATION_OF_MACROPHAGE_ACTIVATION	23	0.630884	1.52997	0.023413	0.131773	0.105338
GO_REGULATION_OF_NEUROTRANSMITTER_RECEPTOR_ACTIVITY	64	0.550671	1.52968	0.00707124	0.0621231	0.0496605
GO_ENDODERMAL_CELL_FATE_COMMITMENT	13	0.699388	1.52942	0.0295353	0.150972	0.120685
GO_BONE_REMODELING	71	0.544707	1.52891	0.00606187	0.0567116	0.0453346
GO_LYMPHOCYTE_COSTIMULATION	53	0.560248	1.52801	0.0105547	0.0795966	0.0636287
GO_TUMOR_NECROSIS_FACTOR_RECEPTOR_BINDING	28	0.60945	1.52785	0.0229898	0.13055	0.10436
GO_THYROID_HORMONE_METABOLIC_PROCESS	14	0.688997	1.52761	0.0294233	0.150794	0.120543
GO_CATECHOLAMINE_METABOLIC_PROCESS	30	0.603007	1.52721	0.020578	0.121987	0.0975154
GO_REGULATION_OF_PEPTIDASE_ACTIVITY	341	0.509356	1.52697	0.00010002	0.00551816	0.00441116
GO_ANTIGEN_PROCESSING_AND_PRESENTATION	206	0.515163	1.52658	0.000300782	0.00921769	0.00736852
GO_POSITIVE_REGULATION_OF_INTERFERON_GAMMA_PRODUCTION	55	0.557589	1.52643	0.0102971	0.0783338	0.0626192
GO_STEROID_HORMONE_SECRETION	19	0.649354	1.52607	0.0276298	0.14544	0.116264
GO_NEGATIVE_REGULATION_OF_INTERLEUKIN_8_PRODUCTION	17	0.663185	1.52603	0.0326731	0.160283	0.128128
GO_NEGATIVE_REGULATION_OF_PLATELET_DERIVED_GROWTH_FACTOR_RECEPTOR_SIGNALING_PATHWAY	12	0.709569	1.52581	0.0268939	0.142991	0.114305
GO_RESPONSE_TO_LIPOTEICHOIC_ACID	10	0.736637	1.5258	0.0267034	0.142172	0.113651
GO_REGULATION_OF_LYMPHOCYTE_MEDIATED_IMMUNITY	126	0.523141	1.52477	0.00141529	0.0221112	0.0176755
GO_POSITIVE_REGULATION_OF_MACROPHAGE_CHEMOTAXIS	13	0.697149	1.52453	0.030848	0.15414	0.123218
GO_ALPHA_BETA_T_CELL_PROLIFERATION	30	0.601935	1.52449	0.0212717	0.124156	0.0992489
GO_CELL_CELL_SIGNALING_INVOLVED_IN_CARDIAC_CONDUCTION	29	0.604564	1.52393	0.0222093	0.127951	0.102282
GO_CYTOKINE_SECRETION_INVOLVED_IN_IMMUNE_RESPONSE	18	0.655291	1.52369	0.0312539	0.155729	0.124488
GO_POSITIVE_REGULATION_OF_NEUROTRANSMITTER_TRANSPORT	38	0.580273	1.52367	0.0158447	0.10469	0.0836884
GO_T_CELL_PROLIFERATION	160	0.517841	1.52311	0.00040205	0.0108603	0.00868157
GO_REGULATION_OF_CELL_ACTIVATION	475	0.505205	1.52303	0.0001	0.00551816	0.00441116
GO_POSITIVE_REGULATION_OF_MONONUCLEAR_CELL_MIGRATION	20	0.642044	1.52293	0.0303365	0.153194	0.122461
GO_CHOLINERGIC_SYNAPSE	10	0.7351	1.52262	0.0282175	0.146828	0.117373
GO_POSITIVE_REGULATION_OF_REGULATED_SECRETORY_PATHWAY	49	0.562318	1.52257	0.0130081	0.0911719	0.0728818
GO_LEUKOCYTE_PROLIFERATION	239	0.511238	1.52232	0.00020022	0.00743012	0.00593955
GO_EMBRYONIC_FORELIMB_MORPHOGENESIS	33	0.59227	1.52211	0.0182607	0.114454	0.0914933
GO_NEUROTRANSMITTER_TRANSPORTER_ACTIVITY	40	0.576752	1.52211	0.0150184	0.100806	0.080583
GO_COGNITION	263	0.510106	1.52204	0.00030015	0.00921769	0.00736852
GO_DENDRITIC_CELL_DIFFERENTIATION	37	0.582638	1.5214	0.0164045	0.107348	0.0858131
GO_CALCIUM_ION_TRANSMEMBRANE_TRANSPORTER_ACTIVITY	123	0.522575	1.52122	0.00131606	0.0214045	0.0171105
GO_REGULATION_OF_LYMPHOCYTE_DIFFERENTIATION	146	0.518838	1.52116	0.000704225	0.0151935	0.0121456
GO_ACTIVATION_OF_JANUS_KINASE_ACTIVITY	11	0.720486	1.52096	0.0300772	0.153114	0.122398
GO_EXTRINSIC_APOPTOTIC_SIGNALING_PATHWAY_VIA_DEATH_DOMAIN_RECEPTORS	75	0.539724	1.52074	0.00614776	0.0569366	0.0455145
GO_GLIAL_CELL_ACTIVATION	40	0.576174	1.52058	0.0151296	0.101124	0.0808378
GO_MONOOXYGENASE_ACTIVITY	62	0.549387	1.52056	0.00794155	0.0673439	0.053834
GO_CD8_POSITIVE_ALPHA_BETA_T_CELL_DIFFERENTIATION	12	0.707122	1.52054	0.0290241	0.149529	0.119532
GO_DEATH_RECEPTOR_ACTIVITY	11	0.720276	1.52052	0.0302127	0.153194	0.122461
GO_TOLERANCE_INDUCTION	24	0.622796	1.5205	0.0244663	0.133856	0.107003
GO_REGULATION_OF_EXOCYTOSIS	204	0.513118	1.52046	0.000300752	0.00921769	0.00736852
GO_MUCOPOLYSACCHARIDE_METABOLIC_PROCESS	19	0.646957	1.52044	0.0299839	0.152761	0.122116
GO_POSITIVE_REGULATION_OF_CD4_POSITIVE_ALPHA_BETA_T_CELL_ACTIVATION	30	0.600266	1.52027	0.0218497	0.126569	0.101178
GO_REGULATION_OF_INTRINSIC_APOPTOTIC_SIGNALING_PATHWAY_IN_RESPONSE_TO_DNA_DAMAGE	39	0.577308	1.52006	0.0162692	0.106748	0.0853334
GO_MODIFIED_AMINO_ACID_BINDING	79	0.537263	1.52003	0.00612287	0.0568629	0.0454556
GO_SYNTAXIN_1_BINDING	22	0.631238	1.52002	0.0286651	0.14867	0.118845
GO_PROTEIN_LOCALIZATION_TO_ENDOPLASMIC_RETICULUM	135	0.519895	1.51999	0.00130982	0.0213579	0.0170733
GO_REGULATION_OF_LYMPHOCYTE_ACTIVATION	372	0.506287	1.51989	0.0001	0.00551816	0.00441116
GO_NEGATIVE_REGULATION_OF_AMINE_TRANSPORT	22	0.631122	1.51974	0.0287866	0.148815	0.118961
GO_SIDE_OF_MEMBRANE	434	0.504758	1.51968	0.0001	0.00551816	0.00441116
GO_NEGATIVE_REGULATION_OF_CELL_KILLING	15	0.677145	1.51953	0.0307752	0.15407	0.123162
GO_CALYX_OF_HELD	22	0.630946	1.51932	0.029151	0.149842	0.119782
GO_REGULATION_OF_BMP_SIGNALING_PATHWAY	75	0.539205	1.51927	0.00635615	0.0575137	0.0459758
GO_INNATE_IMMUNE_RESPONSE_IN_MUCOSA	12	0.706156	1.51847	0.0295567	0.150972	0.120685
GO_POSITIVE_REGULATION_OF_TUMOR_NECROSIS_FACTOR_SUPERFAMILY_CYTOKINE_PRODUCTION	70	0.541493	1.51828	0.00700837	0.0616561	0.0492873
GO_POSITIVE_REGULATION_OF_LYMPHOCYTE_DIFFERENTIATION	85	0.533549	1.51821	0.00485487	0.0486847	0.0389181
GO_GLUCOCORTICOID_RECEPTOR_BINDING	14	0.684633	1.51793	0.0318969	0.15811	0.126392
GO_NEGATIVE_REGULATION_OF_RESPONSE_TO_DRUG	26	0.612696	1.51772	0.0238855	0.133033	0.106345
GO_OXIDOREDUCTASE_ACTIVITY_ACTING_ON_NAD_P_H	101	0.527664	1.51771	0.00286035	0.0353669	0.0282719
GO_LEUKOCYTE_HOMEOSTASIS	77	0.537288	1.51757	0.00602785	0.0564766	0.0451468
GO_GLYCOSAMINOGLYCAN_BINDING	167	0.515658	1.51735	0.000502715	0.0123619	0.00988194
GO_OSSIFICATION	340	0.506171	1.51727	0.00010002	0.00551816	0.00441116
GO_RESPONSE_TO_INSECTICIDE	12	0.70533	1.51669	0.0303555	0.153194	0.122461
GO_LEUKOCYTE_MIGRATION_INVOLVED_IN_INFLAMMATORY_RESPONSE	12	0.704815	1.51558	0.0306218	0.154032	0.123131
GO_TRANSPORT_VESICLE	363	0.504941	1.51541	0.0001	0.00551816	0.00441116
GO_MYD88_DEPENDENT_TOLL_LIKE_RECEPTOR_SIGNALING_PATHWAY	35	0.584953	1.51478	0.0188209	0.116697	0.0932861
GO_DICARBOXYLIC_ACID_TRANSPORT	86	0.531862	1.51392	0.00485337	0.0486847	0.0389181
GO_REGULATION_OF_IMMUNE_EFFECTOR_PROCESS	332	0.505148	1.51384	0.00010003	0.00551816	0.00441116
GO_REGULATION_OF_PEPTIDYL_TYROSINE_PHOSPHORYLATION	211	0.510561	1.5138	0.000300661	0.00921769	0.00736852
GO_MICROTUBULE_BUNDLE_FORMATION	82	0.533421	1.51358	0.00558833	0.0544497	0.0435265
GO_POSITIVE_REGULATION_OF_CALCIUM_ION_IMPORT	14	0.682279	1.51271	0.03398	0.165161	0.132028
GO_POSITIVE_REGULATION_OF_ALPHA_BETA_T_CELL_PROLIFERATION	17	0.657124	1.51208	0.0372146	0.174466	0.139466
GO_NEGATIVE_REGULATION_OF_CALCIUM_MEDIATED_SIGNALING	29	0.599815	1.51196	0.0254651	0.13782	0.110172
GO_POSITIVE_REGULATION_OF_RECEPTOR_SIGNALING_PATHWAY_VIA_STAT	63	0.545423	1.51183	0.00889171	0.07202	0.057572
GO_REGULATION_OF_ANION_TRANSPORT	80	0.533625	1.51108	0.00601161	0.0564766	0.0451468
GO_GROWTH_INVOLVED_IN_SYMBIOTIC_INTERACTION	12	0.702556	1.51073	0.0326188	0.16014	0.128014
GO_MODULATION_OF_GROWTH_OF_SYMBIONT_INVOLVED_IN_INTERACTION_WITH_HOST	12	0.702556	1.51073	0.0326188	0.16014	0.128014
GO_REGULATION_OF_SYNAPTIC_VESICLE_CYCLE	111	0.522369	1.51069	0.00193148	0.0273469	0.0218608
GO_ATP_SYNTHESIS_COUPLED_ELECTRON_TRANSPORT	93	0.527996	1.51038	0.00318275	0.037179	0.0297205
GO_REGULATION_OF_RESPIRATORY_BURST	13	0.690674	1.51037	0.0359674	0.171406	0.13702
GO_REGULATION_OF_EXECUTION_PHASE_OF_APOPTOSIS	24	0.618539	1.51011	0.028544	0.148163	0.11844
GO_REGULATION_OF_AMINO_ACID_TRANSPORT	30	0.59606	1.50962	0.0242775	0.133856	0.107003
GO_NEGATIVE_REGULATION_OF_INFLAMMATORY_RESPONSE	108	0.522842	1.50949	0.00264874	0.0334015	0.0267008
GO_ICOSANOID_RECEPTOR_ACTIVITY	13	0.690073	1.50905	0.0364925	0.17274	0.138087
GO_PROTEIN_COMPLEX_INVOLVED_IN_CELL_ADHESION	34	0.585449	1.50904	0.0207384	0.12248	0.0979092
GO_PLACENTA_DEVELOPMENT	129	0.517323	1.50894	0.0015153	0.0230105	0.0183943
GO_REGULATION_OF_INSULIN_LIKE_GROWTH_FACTOR_RECEPTOR_SIGNALING_PATHWAY	17	0.655601	1.50858	0.0384761	0.178152	0.142412
GO_SYNAPTIC_VESICLE_CYCLE	181	0.511072	1.50806	0.000502058	0.0123619	0.00988194
GO_VESICLE_DOCKING_INVOLVED_IN_EXOCYTOSIS	44	0.564537	1.50796	0.0170161	0.109984	0.08792
GO_CELL_FATE_COMMITMENT_INVOLVED_IN_FORMATION_OF_PRIMARY_GERM_LAYER	29	0.598059	1.50754	0.0266279	0.14211	0.113601
GO_ACID_SECRETION	94	0.526416	1.50744	0.00348825	0.0397235	0.0317545
GO_REGULATION_OF_NON_CANONICAL_WNT_SIGNALING_PATHWAY	21	0.629864	1.50689	0.0354047	0.170118	0.13599
GO_NEUROPEPTIDE_RECEPTOR_ACTIVITY	27	0.605178	1.50686	0.0255685	0.138144	0.110431
GO_NEGATIVE_REGULATION_OF_ANIMAL_ORGAN_MORPHOGENESIS	31	0.591966	1.5066	0.0241352	0.133493	0.106712
GO_REGULATION_OF_CD4_POSITIVE_ALPHA_BETA_T_CELL_ACTIVATION	50	0.555494	1.50647	0.0142904	0.0973617	0.0778299
GO_CARDIAC_MUSCLE_CELL_ACTION_POTENTIAL	65	0.541295	1.50636	0.00883931	0.0717897	0.0573879
GO_RECEPTOR_ANTAGONIST_ACTIVITY	16	0.662561	1.50593	0.0380248	0.176697	0.141249
GO_REGULATION_OF_CARDIAC_MUSCLE_CELL_ACTION_POTENTIAL	27	0.604546	1.50528	0.0260398	0.139975	0.111895
GO_HORMONE_METABOLIC_PROCESS	166	0.5116	1.50522	0.000703801	0.0151935	0.0121456
GO_CORECEPTOR_ACTIVITY	39	0.571667	1.50521	0.019055	0.117574	0.0939875
GO_FORELIMB_MORPHOGENESIS	41	0.568419	1.50512	0.0179521	0.112967	0.0903043
GO_ALPHA_BETA_T_CELL_DIFFERENTIATION	90	0.526932	1.50486	0.00452489	0.0469584	0.037538
GO_POSITIVE_REGULATION_OF_ADAPTIVE_IMMUNE_RESPONSE	93	0.526012	1.5047	0.00338809	0.0387918	0.0310097
GO_AMINOGLYCAN_METABOLIC_PROCESS	126	0.516189	1.50451	0.00151638	0.0230105	0.0183943
GO_CLATHRIN_SCULPTED_VESICLE	11	0.712522	1.50415	0.0373933	0.17453	0.139517
GO_LIPOPOLYSACCHARIDE_MEDIATED_SIGNALING_PATHWAY	54	0.550607	1.50415	0.0137694	0.0945228	0.0755605
GO_NEGATIVE_REGULATION_OF_IMMUNE_EFFECTOR_PROCESS	99	0.523456	1.50413	0.00357873	0.0404549	0.0323392
GO_NOSE_DEVELOPMENT	13	0.687335	1.50307	0.0372801	0.174479	0.139477
GO_CELLULAR_RESPONSE_TO_NUTRIENT	61	0.544303	1.503	0.0113588	0.0838754	0.0670491
GO_POSITIVE_REGULATION_OF_SEQUESTERING_OF_CALCIUM_ION	15	0.669579	1.50255	0.036956	0.173767	0.138907
GO_REGULATION_OF_POSITIVE_CHEMOTAXIS	21	0.627705	1.50173	0.0373581	0.174494	0.139488
GO_INTERLEUKIN_1_BETA_PRODUCTION	67	0.537556	1.50165	0.0088078	0.0716822	0.057302
GO_SUBPALLIUM_DEVELOPMENT	24	0.614843	1.50109	0.0314224	0.156323	0.124963
GO_REGULATION_OF_T_CELL_DIFFERENTIATION	122	0.515789	1.50085	0.0022283	0.0296935	0.0237367
GO_CELLULAR_RESPONSE_TO_CAMP	48	0.555592	1.50058	0.0171739	0.110593	0.0884069
GO_SMOOTH_MUSCLE_CELL_PROLIFERATION	125	0.515088	1.50036	0.00182131	0.026078	0.0208465
GO_NEGATIVE_REGULATION_OF_INTERLEUKIN_6_PRODUCTION	37	0.574275	1.49956	0.0220225	0.127122	0.10162
GO_REGULATION_OF_CYTOSOLIC_CALCIUM_ION_CONCENTRATION	293	0.50127	1.49936	0.00030009	0.00921769	0.00736852
GO_PEPTIDE_BINDING	241	0.503396	1.4993	0.00030033	0.00921769	0.00736852
GO_LONG_CHAIN_FATTY_ACID_TRANSPORTER_ACTIVITY	10	0.723795	1.4992	0.0366139	0.172928	0.138237
GO_MEMBRANE_DEPOLARIZATION_DURING_ACTION_POTENTIAL	34	0.581633	1.4992	0.0227894	0.129961	0.10389
GO_SKELETAL_SYSTEM_DEVELOPMENT	468	0.497348	1.49896	0.0001	0.00551816	0.00441116
GO_CATION_CHANNEL_COMPLEX	198	0.506027	1.49862	0.000501404	0.0123619	0.00988194
GO_REGULATION_OF_EXTRACELLULAR_MATRIX_DISASSEMBLY	16	0.659249	1.4984	0.0403216	0.184248	0.147286
GO_CELLULAR_DEFENSE_RESPONSE	44	0.560875	1.49818	0.019102	0.117612	0.0940174
GO_LEUKOCYTE_ACTIVATION_INVOLVED_IN_INFLAMMATORY_RESPONSE	32	0.586429	1.49761	0.0249253	0.135444	0.108272
GO_ORGANIC_ACID_TRANSMEMBRANE_TRANSPORT	119	0.515503	1.49741	0.0021296	0.0289873	0.0231721
GO_NADH_DEHYDROGENASE_COMPLEX_ASSEMBLY	64	0.539016	1.4973	0.010343	0.078382	0.0626577
GO_NEUROPEPTIDE_RECEPTOR_BINDING	20	0.631189	1.49718	0.039548	0.181909	0.145416
GO_ALCOHOL_BINDING	71	0.533345	1.49702	0.00992893	0.0771804	0.0616972
GO_INORGANIC_ANION_TRANSMEMBRANE_TRANSPORT	90	0.524015	1.49653	0.00503908	0.0501678	0.0401036
GO_REGULATION_OF_SYNAPTIC_TRANSMISSION_GLUTAMATERGIC	67	0.535609	1.49621	0.00964664	0.0755415	0.0603871
GO_NEGATIVE_REGULATION_OF_VASCULAR_SMOOTH_MUSCLE_CELL_PROLIFERATION	17	0.650196	1.49614	0.0418822	0.188544	0.15072
GO_NEGATIVE_REGULATION_OF_LYMPHOCYTE_MEDIATED_IMMUNITY	30	0.590607	1.4958	0.0277457	0.145808	0.116558
GO_RESPONSE_TO_BRONCHODILATOR	46	0.556415	1.4954	0.0184518	0.11531	0.0921777
GO_POSITIVE_REGULATION_OF_OSSIFICATION	78	0.528558	1.49523	0.00860817	0.0707815	0.056582
GO_REGULATION_OF_DENDRITIC_CELL_DIFFERENTIATION	11	0.708007	1.49462	0.040103	0.183821	0.146944
GO_IRON_ION_TRANSPORT	69	0.533964	1.49458	0.0103654	0.0784167	0.0626854
GO_POSITIVE_REGULATION_OF_TYPE_2_IMMUNE_RESPONSE	14	0.674053	1.49447	0.0425726	0.190034	0.151911
GO_DRUG_TRANSPORT	175	0.507209	1.49428	0.000803536	0.016541	0.0132227
GO_DESMOSOME_ORGANIZATION	10	0.721333	1.4941	0.0386786	0.178818	0.142945
GO_IMMUNOGLOBULIN_SECRETION	18	0.642486	1.49391	0.0428804	0.190995	0.15268
GO_SYNAPTIC_VESICLE_MATURATION	12	0.694681	1.49379	0.0391426	0.180831	0.144555
GO_POSITIVE_REGULATION_OF_ENDOTHELIAL_CELL_APOPTOTIC_PROCESS	17	0.648977	1.49334	0.0427652	0.190625	0.152384
GO_ENDOCYTIC_VESICLE_MEMBRANE	157	0.50785	1.49304	0.00120712	0.0203638	0.0162786
GO_LYMPHOCYTE_ACTIVATION_INVOLVED_IN_IMMUNE_RESPONSE	140	0.509912	1.49292	0.0013093	0.0213579	0.0170733
GO_PRESYNAPTIC_MODULATION_OF_CHEMICAL_SYNAPTIC_TRANSMISSION	13	0.682683	1.49289	0.0422683	0.189538	0.151515
GO_REGULATION_OF_ORGANIC_ACID_TRANSPORT	47	0.55368	1.49216	0.0188494	0.116752	0.0933302
GO_RESPONSE_TO_PROTOZOAN	18	0.641733	1.49216	0.0432554	0.191544	0.153118
GO_REGULATION_OF_FIBROBLAST_GROWTH_FACTOR_RECEPTOR_SIGNALING_PATHWAY	27	0.599223	1.49203	0.0301638	0.153186	0.122455
GO_STRUCTURAL_MOLECULE_ACTIVITY_CONFERRING_ELASTICITY	11	0.706598	1.49165	0.0409159	0.186043	0.14872
GO_CELLULAR_RESPONSE_TO_AMMONIUM_ION	59	0.542107	1.49142	0.0133333	0.0929377	0.0742934
GO_PROTEIN_BINDING_INVOLVED_IN_HETEROTYPIC_CELL_CELL_ADHESION	12	0.693563	1.49139	0.0403408	0.184248	0.147286
GO_NEGATIVE_REGULATION_OF_LEUKOCYTE_DIFFERENTIATION	82	0.525499	1.4911	0.00786505	0.0667845	0.0533868
GO_RECEPTOR_LOCALIZATION_TO_SYNAPSE	52	0.547539	1.49098	0.0173585	0.111217	0.0889057
GO_LUMENAL_SIDE_OF_MEMBRANE	29	0.591395	1.49074	0.0306977	0.154047	0.123143
GO_MACROPHAGE_CHEMOTAXIS	31	0.585708	1.49067	0.0287323	0.148815	0.118961
GO_TRANSPORTER_COMPLEX	292	0.498118	1.49003	0.00030009	0.00921769	0.00736852
GO_CATECHOLAMINE_BIOSYNTHETIC_PROCESS	16	0.65549	1.48985	0.0435115	0.19233	0.153747
GO_INSULIN_LIKE_GROWTH_FACTOR_RECEPTOR_BINDING	13	0.68125	1.48976	0.0438435	0.192807	0.154128
GO_REGULATION_OF_MACROPHAGE_DIFFERENTIATION	19	0.633824	1.48957	0.0418783	0.188544	0.15072
GO_REGULATION_OF_B_CELL_DIFFERENTIATION	26	0.601278	1.48943	0.030862	0.15414	0.123218
GO_REGULATION_OF_CD4_POSITIVE_ALPHA_BETA_T_CELL_DIFFERENTIATION	41	0.562355	1.48907	0.0226064	0.129415	0.103453
GO_CELLULAR_EXTRAVASATION	52	0.546834	1.48906	0.0177898	0.112629	0.0900343
GO_POSITIVE_REGULATION_OF_GRANULOCYTE_CHEMOTAXIS	22	0.618375	1.48905	0.0400826	0.183821	0.146944
GO_POSITIVE_REGULATION_OF_TOLL_LIKE_RECEPTOR_SIGNALING_PATHWAY	22	0.618262	1.48878	0.0400826	0.183821	0.146944
GO_REGULATION_OF_GONAD_DEVELOPMENT	16	0.654912	1.48854	0.0437667	0.192786	0.154111
GO_CELL_ADHESION_MEDIATED_BY_INTEGRIN	63	0.536988	1.48845	0.0129142	0.0908463	0.0726215
GO_BLASTODERM_SEGMENTATION	15	0.663292	1.48844	0.043008	0.191036	0.152712
GO_ORGAN_OR_TISSUE_SPECIFIC_IMMUNE_RESPONSE	21	0.622108	1.48834	0.0422415	0.189538	0.151515
GO_PROTEIN_TRANSPORT_WITHIN_PLASMA_MEMBRANE	44	0.557016	1.48787	0.0211878	0.124156	0.0992489
GO_RESPONSE_TO_ACIDIC_PH	19	0.632901	1.48741	0.0429934	0.191036	0.152712
GO_SERINE_HYDROLASE_ACTIVITY	116	0.5128	1.48739	0.00274	0.0343475	0.027457
GO_STRUCTURAL_CONSTITUENT_OF_MYELIN_SHEATH	10	0.718066	1.48734	0.0417068	0.188428	0.150628
GO_REGULATION_OF_CATECHOLAMINE_METABOLIC_PROCESS	15	0.66263	1.48696	0.0439093	0.192879	0.154185
GO_SNARE_BINDING	99	0.517444	1.48685	0.00449898	0.046782	0.037397
GO_DNA_DEMETHYLATION	21	0.621301	1.48641	0.0424857	0.189843	0.151759
GO_APOPTOTIC_CELL_CLEARANCE	42	0.559649	1.48595	0.0230914	0.130959	0.104687
GO_REGULATION_OF_OSTEOBLAST_DIFFERENTIATION	106	0.515374	1.48581	0.00428615	0.045417	0.0363058
GO_ACTION_POTENTIAL	117	0.512056	1.48579	0.00233431	0.0305921	0.024455
GO_ESTABLISHMENT_OF_PROTEIN_LOCALIZATION_TO_POSTSYNAPTIC_MEMBRANE	17	0.645666	1.48572	0.0456667	0.197516	0.157892
GO_ESTABLISHMENT_OF_PLANAR_POLARITY_OF_EMBRYONIC_EPITHELIUM	17	0.64558	1.48552	0.045919	0.19787	0.158175
GO_CARDIAC_CONDUCTION	136	0.507984	1.48538	0.00161242	0.0238404	0.0190578
GO_SUPEROXIDE_METABOLIC_PROCESS	60	0.539085	1.48535	0.0142675	0.0973617	0.0778299
GO_POSITIVE_REGULATION_OF_INTERLEUKIN_1_PRODUCTION	40	0.562684	1.48498	0.0234731	0.131995	0.105515
GO_POSITIVE_REGULATION_OF_EPITHELIAL_CELL_APOPTOTIC_PROCESS	29	0.589078	1.4849	0.0323256	0.159193	0.127258
GO_EXCRETION	49	0.548192	1.48432	0.0201626	0.120583	0.0963928
GO_OXIDOREDUCTASE_ACTIVITY_ACTING_ON_SINGLE_DONORS_WITH_INCORPORATION_OF_MOLECULAR_OXYGEN	24	0.607875	1.48408	0.0371792	0.174466	0.139466
GO_FAT_SOLUBLE_VITAMIN_BIOSYNTHETIC_PROCESS	13	0.678613	1.48399	0.0456813	0.197516	0.157892
GO_CYTOKINE_SECRETION	183	0.502496	1.48377	0.000803052	0.016541	0.0132227
GO_ENDODERM_DEVELOPMENT	65	0.533161	1.48372	0.0121014	0.0872266	0.069728
GO_POSITIVE_REGULATION_OF_CATECHOLAMINE_SECRETION	11	0.702617	1.48324	0.0445739	0.195122	0.155979
GO_DEAMINASE_ACTIVITY	27	0.59555	1.48289	0.0319312	0.15811	0.126392
GO_POTASSIUM_ION_LEAK_CHANNEL_ACTIVITY	13	0.677778	1.48217	0.0462064	0.198434	0.158626
GO_RESPONSE_TO_PROSTAGLANDIN_E	20	0.62481	1.48205	0.0447065	0.195286	0.156109
GO_C4_DICARBOXYLATE_TRANSPORT	21	0.619419	1.4819	0.0435844	0.192445	0.153838
GO_RESPONSE_TO_SALT	15	0.66001	1.48108	0.0455833	0.197516	0.157892
GO_CELLULAR_RESPONSE_TO_AMINO_ACID_STIMULUS	65	0.532169	1.48096	0.0127328	0.0902245	0.0721245
GO_POSITIVE_REGULATION_OF_MEIOTIC_NUCLEAR_DIVISION	10	0.714954	1.48089	0.0448727	0.195668	0.156415
GO_LONG_TERM_MEMORY	31	0.581842	1.48083	0.0305712	0.153899	0.123025
GO_PEPTIDASE_ACTIVATOR_ACTIVITY	38	0.563878	1.48062	0.0257755	0.139025	0.111135
GO_NITRIC_OXIDE_MEDIATED_SIGNAL_TRANSDUCTION	25	0.602443	1.48052	0.0369267	0.173758	0.138901
GO_NEGATIVE_REGULATION_OF_MYELOID_LEUKOCYTE_DIFFERENTIATION	42	0.557523	1.4803	0.0245277	0.133966	0.107091
GO_RESPIRATORY_BURST_INVOLVED_IN_DEFENSE_RESPONSE	12	0.688343	1.48016	0.0447344	0.195286	0.156109
GO_VIRAL_RNA_GENOME_REPLICATION	28	0.590355	1.47998	0.0350099	0.169001	0.135098
GO_PROTEIN_HETEROOLIGOMERIZATION	106	0.513266	1.47973	0.00469436	0.0476469	0.0380885
GO_OLIGOPEPTIDE_BINDING	12	0.688	1.47943	0.0452669	0.196663	0.15721
GO_ESTABLISHMENT_OF_PLANAR_POLARITY_INVOLVED_IN_NEURAL_TUBE_CLOSURE	15	0.659076	1.47898	0.0467422	0.200193	0.160032
GO_NEGATIVE_REGULATION_OF_MYELOID_CELL_DIFFERENTIATION	77	0.523397	1.47834	0.0110164	0.0822084	0.0657165
GO_REGULATION_OF_OSSIFICATION	168	0.502247	1.478	0.00140704	0.0220911	0.0176594
GO_CHANNEL_REGULATOR_ACTIVITY	130	0.50643	1.47783	0.00191822	0.0272809	0.0218081
GO_DYNEIN_HEAVY_CHAIN_BINDING	14	0.666344	1.47738	0.0494727	0.206137	0.164784
GO_POSITIVE_REGULATION_OF_EXOCYTOSIS	79	0.522148	1.47727	0.0101702	0.078043	0.0623867
GO_DETECTION_OF_TEMPERATURE_STIMULUS	16	0.64995	1.47726	0.0478499	0.202072	0.161534
GO_GANGLIOSIDE_BIOSYNTHETIC_PROCESS	11	0.699772	1.47724	0.0468771	0.200365	0.16017
GO_REGULATION_OF_CHEMOTAXIS	187	0.499835	1.47708	0.00100341	0.0182368	0.0145783
GO_CARBON_NITROGEN_LYASE_ACTIVITY	13	0.675433	1.47704	0.0490942	0.205142	0.163988
GO_INORGANIC_ANION_TRANSPORT	137	0.504934	1.4768	0.00221685	0.029631	0.0236867
GO_MOTILE_CILIUM	141	0.504313	1.47664	0.00201491	0.0279663	0.0223559
GO_NEGATIVE_REGULATION_OF_CALCIUM_ION_TRANSPORT_INTO_CYTOSOL	17	0.64172	1.47664	0.048442	0.203489	0.162667
GO_POSITIVE_REGULATION_OF_CALCIUM_ION_DEPENDENT_EXOCYTOSIS	24	0.604793	1.47655	0.0407772	0.185545	0.148323
GO_CELLULAR_ALDEHYDE_METABOLIC_PROCESS	37	0.565442	1.47649	0.028427	0.147797	0.118147
GO_REGULATION_OF_MACROPHAGE_MIGRATION	31	0.580084	1.47636	0.0321802	0.158601	0.126784
GO_OXIDOREDUCTASE_ACTIVITY_OXIDIZING_METAL_IONS	14	0.665711	1.47598	0.0499935	0.207804	0.166116
GO_T_CELL_HOMEOSTASIS	34	0.572606	1.47593	0.0292844	0.150362	0.120198
GO_VITAMIN_BIOSYNTHETIC_PROCESS	21	0.616716	1.47544	0.0456599	0.197516	0.157892
GO_POSITIVE_REGULATION_OF_MACROPHAGE_DERIVED_FOAM_CELL_DIFFERENTIATION	13	0.674567	1.47514	0.0496193	0.206519	0.165089
GO_ALCOHOL_DEHYDROGENASE_NADPPLUS_ACTIVITY	16	0.648948	1.47498	0.0492535	0.205672	0.164412
GO_NEGATIVE_REGULATION_OF_LEUKOCYTE_APOPTOTIC_PROCESS	45	0.550861	1.47483	0.0243208	0.133856	0.107003
GO_CALCIUM_CHANNEL_COMPLEX	60	0.535227	1.47472	0.0171422	0.110501	0.0883336
GO_PHAGOCYTIC_VESICLE_MEMBRANE	72	0.525054	1.47462	0.0127548	0.0902245	0.0721245
GO_REGULATION_OF_TISSUE_REMODELING	55	0.538521	1.47423	0.0200579	0.120583	0.0963928
GO_PHAGOSOME_ACIDIFICATION	27	0.592059	1.47419	0.0357017	0.170713	0.136466
GO_POSITIVE_REGULATION_OF_VESICLE_FUSION	10	0.711534	1.47381	0.0485891	0.203702	0.162837
GO_HEPATOCYTE_APOPTOTIC_PROCESS	12	0.685087	1.47316	0.0475303	0.201662	0.161206
GO_EPITHELIAL_CELL_PROLIFERATION	327	0.491317	1.47239	0.00030006	0.00921769	0.00736852
GO_NEGATIVE_REGULATION_OF_IMMUNE_SYSTEM_PROCESS	385	0.490047	1.47222	0.0001	0.00551816	0.00441116
GO_STABILIZATION_OF_MEMBRANE_POTENTIAL	14	0.664013	1.47221	0.0509048	0.210626	0.168372
GO_FILAMIN_BINDING	12	0.684636	1.47219	0.0476634	0.201687	0.161227
GO_LIPOPROTEIN_PARTICLE_RECEPTOR_BINDING	21	0.615351	1.47217	0.0463924	0.199098	0.159157
GO_NEGATIVE_REGULATION_OF_TRANSMEMBRANE_TRANSPORT	104	0.511153	1.47215	0.0060241	0.0564766	0.0451468
GO_POSITIVE_REGULATION_OF_MYELOID_LEUKOCYTE_DIFFERENTIATION	44	0.551066	1.47198	0.0240422	0.133304	0.106562
GO_CLATHRIN_BINDING	54	0.538827	1.47197	0.020654	0.122096	0.0976019
GO_AMINO_ACID_BINDING	51	0.54158	1.47194	0.0220255	0.127122	0.10162
GO_DIGESTION	88	0.51638	1.47183	0.00772479	0.065907	0.0526853
GO_FACIAL_NERVE_MORPHOGENESIS	10	0.710526	1.47172	0.0490021	0.204891	0.163788
GO_TISSUE_REMODELING	133	0.503654	1.47164	0.00211822	0.0288943	0.0230978
GO_VESICLE_MEDIATED_TRANSPORT_IN_SYNAPSE	196	0.497158	1.47159	0.000902799	0.0174587	0.0139563
GO_REGULATION_OF_OXIDOREDUCTASE_ACTIVITY	82	0.518606	1.47155	0.00983132	0.0766094	0.0612407
GO_CATION_CHANNEL_ACTIVITY	263	0.493042	1.47113	0.00050025	0.0123619	0.00988194
GO_POTASSIUM_CHANNEL_REGULATOR_ACTIVITY	46	0.547213	1.47067	0.0244568	0.133856	0.107003
GO_TRANSPOSITION	21	0.614691	1.47059	0.0470028	0.200767	0.160491
GO_REGULATION_OF_BLOOD_CIRCULATION	256	0.49301	1.47026	0.00060042	0.0138338	0.0110586
GO_MYELOID_LEUKOCYTE_DIFFERENTIATION	174	0.498901	1.46971	0.00140633	0.0220911	0.0176594
GO_NEGATIVE_REGULATION_OF_OXIDOREDUCTASE_ACTIVITY	18	0.632068	1.46969	0.0510064	0.210908	0.168598
GO_SECRETION_BY_TISSUE	28	0.586198	1.46956	0.0385109	0.178173	0.142429
GO_RESPONSE_TO_ORGANOPHOSPHORUS	121	0.50521	1.46927	0.00334482	0.0385049	0.0307804
GO_AMINO_ACID_CATION_SYMPORTER_ACTIVITY	15	0.654222	1.46809	0.0502189	0.208604	0.166756
GO_RESPONSE_TO_ALKALOID	86	0.515721	1.46798	0.00950021	0.07495	0.0599142
GO_ANCHORED_COMPONENT_OF_MEMBRANE	127	0.503609	1.4679	0.00303245	0.0362238	0.0289569
GO_NEGATIVE_REGULATION_OF_LYMPHOCYTE_ACTIVATION	124	0.503955	1.46772	0.00333974	0.0385049	0.0307804
GO_XENOBIOTIC_METABOLIC_PROCESS	78	0.5187	1.46734	0.011927	0.0864738	0.0691262
GO_ANTIGEN_PROCESSING_AND_PRESENTATION_OF_EXOGENOUS_PEPTIDE_ANTIGEN_VIA_MHC_CLASS_I	76	0.520337	1.46713	0.0119779	0.0866782	0.0692896
GO_RIBOSOMAL_SUBUNIT	183	0.496784	1.4669	0.00150572	0.0230105	0.0183943
GO_NEGATIVE_REGULATION_OF_KERATINOCYTE_PROLIFERATION	11	0.694864	1.46687	0.0520255	0.213315	0.170521
GO_NEGATIVE_REGULATION_OF_POTASSIUM_ION_TRANSMEMBRANE_TRANSPORT	21	0.613108	1.46681	0.0482237	0.202858	0.162163
GO_DEVELOPMENT_OF_PRIMARY_FEMALE_SEXUAL_CHARACTERISTICS	90	0.513331	1.46602	0.0075072	0.0648749	0.0518603
GO_ORGANIC_HYDROXY_COMPOUND_TRANSPORT	195	0.495431	1.466	0.00100321	0.0182368	0.0145783
GO_NEGATIVE_REGULATION_OF_ENDOTHELIAL_CELL_APOPTOTIC_PROCESS	23	0.604186	1.46522	0.0461019	0.198254	0.158482
GO_POTASSIUM_CHANNEL_ACTIVITY	102	0.509188	1.46515	0.00571895	0.0549626	0.0439365
GO_RESPONSE_TO_INTERLEUKIN_1	174	0.497352	1.46514	0.00140633	0.0220911	0.0176594
GO_ENDOTHELIAL_CELL_APOPTOTIC_PROCESS	47	0.543555	1.46487	0.0261495	0.140446	0.112271
GO_REGULATION_OF_FEEDING_BEHAVIOR	19	0.623263	1.46475	0.0527816	0.215492	0.172262
GO_SYNAPTIC_VESICLE_LOCALIZATION	157	0.498136	1.46448	0.00211246	0.0288943	0.0230978
GO_TROPHOBLAST_GIANT_CELL_DIFFERENTIATION	10	0.70699	1.46439	0.0529938	0.216028	0.172691
GO_AMINOGLYCAN_CATABOLIC_PROCESS	56	0.534077	1.46413	0.0228247	0.129961	0.10389
GO_RESPONSE_TO_COCAINE	37	0.560291	1.46305	0.0337079	0.16409	0.131172
GO_CELLULAR_MODIFIED_AMINO_ACID_METABOLIC_PROCESS	31	0.574807	1.46293	0.0370072	0.173879	0.138997
GO_NEUTRAL_AMINO_ACID_TRANSPORT	32	0.572794	1.46279	0.0349184	0.168723	0.134876
GO_MODULATION_BY_HOST_OF_VIRAL_GENOME_REPLICATION	14	0.659633	1.4625	0.0546804	0.221339	0.176936
GO_REGULATION_OF_BIOMINERAL_TISSUE_DEVELOPMENT	72	0.520634	1.4622	0.0151594	0.101217	0.0809119
GO_VESICLE_DOCKING	64	0.526178	1.46164	0.0182586	0.114454	0.0914933
GO_POSITIVE_REGULATION_OF_ACTIVATED_T_CELL_PROLIFERATION	20	0.615944	1.46102	0.0517072	0.212559	0.169918
GO_REGULATION_OF_SYNAPTIC_TRANSMISSION_DOPAMINERGIC	15	0.651041	1.46095	0.0527942	0.215492	0.172262
GO_SYNAPTIC_TRANSMISSION_DOPAMINERGIC	21	0.61059	1.46078	0.0505433	0.209677	0.167613
GO_REGULATION_OF_NEURONAL_SYNAPTIC_PLASTICITY	50	0.538596	1.46065	0.0258742	0.139203	0.111277
GO_DETECTION_OF_MECHANICAL_STIMULUS_INVOLVED_IN_SENSORY_PERCEPTION	27	0.586422	1.46016	0.0414752	0.187778	0.150108
GO_SPERM_MOTILITY	54	0.534501	1.46015	0.0236661	0.132493	0.105913
GO_MITOCHONDRIAL_RESPIRATORY_CHAIN_COMPLEX_ASSEMBLY	96	0.508825	1.45997	0.00808598	0.0681134	0.0544491
GO_REGULATION_OF_BONE_MINERALIZATION	62	0.527423	1.45977	0.0195892	0.118903	0.0950501
GO_PROTON_TRANSPORTING_TWO_SECTOR_ATPASE_COMPLEX	47	0.541654	1.45975	0.0280017	0.146547	0.117148
GO_NITRIC_OXIDE_BIOSYNTHETIC_PROCESS	63	0.526455	1.45926	0.0193712	0.11803	0.0943522
GO_REGULATION_OF_CELL_ADHESION_MEDIATED_BY_INTEGRIN	43	0.548075	1.45919	0.0307404	0.15407	0.123162
GO_AZUROPHIL_GRANULE_MEMBRANE	52	0.535849	1.45915	0.0245822	0.134071	0.107175
GO_WOUND_HEALING_SPREADING_OF_EPIDERMAL_CELLS	15	0.650066	1.45876	0.0536956	0.218048	0.174305
GO_HEART_VALVE_DEVELOPMENT	53	0.534808	1.45862	0.024448	0.133856	0.107003
GO_NEUROTRANSMITTER_BIOSYNTHETIC_PROCESS	75	0.517503	1.45812	0.0136501	0.0942412	0.0753354
GO_VASCULAR_ENDOTHELIAL_GROWTH_FACTOR_PRODUCTION	30	0.57546	1.45744	0.0403468	0.184248	0.147286
GO_DIVALENT_INORGANIC_CATION_HOMEOSTASIS	425	0.48419	1.45741	0.00019998	0.00743012	0.00593955
GO_NEGATIVE_REGULATION_OF_EPITHELIAL_CELL_PROLIFERATION	108	0.504702	1.45712	0.00621434	0.0570443	0.0456006
GO_REGULATION_OF_ACUTE_INFLAMMATORY_RESPONSE_TO_ANTIGENIC_STIMULUS	12	0.677414	1.45666	0.0535215	0.21762	0.173963
GO_DETECTION_OF_MOLECULE_OF_BACTERIAL_ORIGIN	11	0.689996	1.4566	0.0570383	0.228261	0.18247
GO_REGULATION_OF_BEHAVIOR	50	0.537033	1.45641	0.026632	0.14211	0.113601
GO_NEGATIVE_REGULATION_OF_SIGNAL_TRANSDUCTION_BY_P53_CLASS_MEDIATOR	32	0.570089	1.45588	0.0379049	0.176657	0.141218
GO_POSITIVE_REGULATION_OF_NEUROTRANSMITTER_SECRETION	22	0.604487	1.45561	0.0513786	0.211895	0.169387
GO_G_PROTEIN_COUPLED_RECEPTOR_SIGNALING_PATHWAY_COUPLED_TO_CYCLIC_NUCLEOTIDE_SECOND_MESSENGER	182	0.493018	1.45519	0.00160626	0.0238404	0.0190578
GO_MODIFICATION_OF_MORPHOLOGY_OR_PHYSIOLOGY_OF_OTHER_ORGANISM_INVOLVED_IN_SYMBIOTIC_INTERACTION	98	0.506841	1.45494	0.00757033	0.0651213	0.0520573
GO_REGULATION_OF_RECEPTOR_BINDING	21	0.608139	1.45492	0.0535954	0.217781	0.174092
GO_FATTY_ACID_BINDING	28	0.580178	1.45447	0.0449294	0.195733	0.156467
GO_TRANSITION_METAL_ION_TRANSPORT	109	0.503569	1.45429	0.00631236	0.0573451	0.045841
GO_POSITIVE_REGULATION_OF_PEPTIDYL_SERINE_PHOSPHORYLATION	80	0.513445	1.45394	0.0137852	0.0945295	0.0755659
GO_REGULATION_OF_ENDOCRINE_PROCESS	38	0.553664	1.4538	0.0357063	0.170713	0.136466
GO_G_PROTEIN_ALPHA_SUBUNIT_BINDING	19	0.618498	1.45355	0.0578615	0.230248	0.184058
GO_REGULATION_OF_MYELOID_LEUKOCYTE_DIFFERENTIATION	98	0.506347	1.45352	0.00777494	0.0661965	0.0529168
GO_NEGATIVE_REGULATION_OF_CYTOKINE_PRODUCTION	228	0.4886	1.4531	0.0010013	0.0182368	0.0145783
GO_CLATHRIN_COATED_ENDOCYTIC_VESICLE_MEMBRANE	40	0.550576	1.45303	0.0337079	0.16409	0.131172
GO_POSITIVE_REGULATION_OF_IMMUNE_EFFECTOR_PROCESS	187	0.491664	1.45293	0.00150512	0.0230105	0.0183943
GO_INFLAMMATORY_RESPONSE_TO_ANTIGENIC_STIMULUS	36	0.558555	1.45272	0.0373294	0.174488	0.139484
GO_PROTEOGLYCAN_BINDING	31	0.570739	1.45257	0.040685	0.185331	0.148152
GO_REGULATION_OF_MEMBRANE_POTENTIAL	381	0.483556	1.4524	0.0002	0.00743012	0.00593955
GO_REGULATION_OF_TUBE_SIZE	111	0.50199	1.45175	0.00620108	0.0570443	0.0456006
GO_EXOGENOUS_PROTEIN_BINDING	65	0.521632	1.45163	0.0206251	0.122096	0.0976019
GO_NEUROTRANSMITTER_RECEPTOR_INTERNALIZATION	24	0.594586	1.45163	0.0515711	0.212442	0.169824
GO_TROPOMYOSIN_BINDING	13	0.663758	1.45151	0.0598582	0.235534	0.188283
GO_POTASSIUM_ION_TRANSPORT	197	0.48999	1.45069	0.00140435	0.0220911	0.0176594
GO_GROWTH_FACTOR_RECEPTOR_BINDING	102	0.504149	1.45065	0.00796569	0.0674584	0.0539255
GO_REGULATION_OF_KERATINOCYTE_DIFFERENTIATION	30	0.572647	1.45032	0.0423121	0.189538	0.151515
GO_RESPONSE_TO_NUTRIENT	190	0.49034	1.44996	0.00160546	0.0238404	0.0190578
GO_NARROW_PORE_CHANNEL_ACTIVITY	15	0.646125	1.44992	0.0563997	0.226436	0.181011
GO_NEGATIVE_REGULATION_OF_JUN_KINASE_ACTIVITY	12	0.674232	1.44982	0.05685	0.227795	0.182097
GO_NEUROTRANSMITTER_BINDING	44	0.542739	1.44974	0.032166	0.158601	0.126784
GO_CYTOCHROME_COMPLEX	27	0.582223	1.4497	0.0461883	0.198434	0.158626
GO_REGULATION_OF_CELLULAR_RESPONSE_TO_DRUG	25	0.589776	1.44939	0.0503871	0.209166	0.167205
GO_RETINOIC_ACID_RECEPTOR_BINDING	23	0.597612	1.44928	0.0524982	0.214836	0.171738
GO_EPIDERMAL_CELL_DIFFERENTIATION	149	0.493799	1.44917	0.00301781	0.0362238	0.0289569
GO_OSTEOCLAST_DIFFERENTIATION	81	0.511096	1.44911	0.0142842	0.0973617	0.0778299
GO_ENDOCRINE_PROCESS	67	0.51871	1.44901	0.0190836	0.117612	0.0940174
GO_3_PHOSPHOADENOSINE_5_PHOSPHOSULFATE_METABOLIC_PROCESS	15	0.645707	1.44898	0.0569148	0.227911	0.182189
GO_LUNG_EPITHELIUM_DEVELOPMENT	29	0.574776	1.44885	0.0448837	0.195668	0.156415
GO_CELLULAR_RESPONSE_TO_CALCIUM_ION	76	0.513784	1.44866	0.0153109	0.101907	0.0814631
GO_CYTOSOLIC_RIBOSOME	105	0.50265	1.44849	0.00826615	0.0690806	0.0552223
GO_RESPONSE_TO_AMINO_ACID	104	0.502931	1.44847	0.00806616	0.0680368	0.0543879
GO_RESPONSE_TO_INTERFERON_GAMMA	172	0.491732	1.44803	0.00190897	0.0272104	0.0217517
GO_EPIDERMIS_DEVELOPMENT	242	0.485947	1.44762	0.000700701	0.0151935	0.0121456
GO_REGULATION_OF_LEUKOCYTE_DEGRANULATION	42	0.545043	1.44716	0.0357971	0.170851	0.136577
GO_CILIUM_MOVEMENT_INVOLVED_IN_CELL_MOTILITY	19	0.615775	1.44716	0.0610829	0.238724	0.190833
GO_NEUROPEPTIDE_BINDING	13	0.661327	1.44619	0.0614334	0.239504	0.191457
GO_POSITIVE_REGULATION_OF_HEMOPOIESIS	163	0.491696	1.44596	0.0021114	0.0288943	0.0230978
GO_VACUOLAR_LUMEN	153	0.49223	1.44592	0.00281832	0.0349849	0.0279666
GO_DELAYED_RECTIFIER_POTASSIUM_CHANNEL_ACTIVITY	27	0.580537	1.4455	0.0481914	0.202858	0.162163
GO_T_CELL_TOLERANCE_INDUCTION	11	0.684641	1.44529	0.0632706	0.243592	0.194725
GO_RESPONSE_TO_HYPEROXIA	19	0.614934	1.44518	0.0619502	0.240775	0.192473
GO_INTERLEUKIN_4_PRODUCTION	31	0.5678	1.44509	0.0424089	0.189704	0.151647
GO_VOLTAGE_GATED_SODIUM_CHANNEL_COMPLEX	13	0.660769	1.44497	0.0618273	0.240448	0.192211
GO_LYSOSOMAL_LUMEN	87	0.507166	1.44493	0.012995	0.0911719	0.0728818
GO_AMYLOID_BETA_BINDING	75	0.512695	1.44458	0.0176097	0.112091	0.0896047
GO_POSITIVE_REGULATION_OF_MACROPHAGE_MIGRATION	18	0.6212	1.44442	0.0621328	0.241042	0.192686
GO_MYOBLAST_PROLIFERATION	13	0.660172	1.44367	0.0626149	0.242027	0.193474
GO_NEGATIVE_REGULATION_OF_CATION_CHANNEL_ACTIVITY	40	0.546997	1.44358	0.0362665	0.172197	0.137653
GO_REGULATION_OF_ACTIN_FILAMENT_BASED_MOVEMENT	40	0.546994	1.44357	0.0362665	0.172197	0.137653
GO_AMMONIUM_ION_BINDING	52	0.530063	1.44339	0.0287871	0.148815	0.118961
GO_NEUROTRANSMITTER_UPTAKE	36	0.554835	1.44304	0.0406	0.18527	0.148103
GO_POSITIVE_REGULATION_OF_CHEMOKINE_PRODUCTION	49	0.532934	1.44301	0.0303523	0.153194	0.122461
GO_ANCHORED_COMPONENT_OF_PLASMA_MEMBRANE	49	0.532789	1.44261	0.0306775	0.154047	0.123143
GO_LIGAND_GATED_CALCIUM_CHANNEL_ACTIVITY	27	0.579049	1.4418	0.0493696	0.20594	0.164626
GO_POSITIVE_REGULATION_OF_WOUND_HEALING	40	0.5463	1.44174	0.0372678	0.174479	0.139477
GO_CELLULAR_RESPONSE_TO_EPINEPHRINE_STIMULUS	11	0.682925	1.44167	0.0647609	0.247606	0.197934
GO_DYNEIN_LIGHT_CHAIN_BINDING	23	0.59443	1.44156	0.055636	0.224491	0.179455
GO_CELLULAR_RESPONSE_TO_GROWTH_HORMONE_STIMULUS	18	0.6199	1.44139	0.0632579	0.243592	0.194725
GO_NEURON_CELLULAR_HOMEOSTASIS	32	0.564388	1.44132	0.0433035	0.191544	0.153118
GO_NEGATIVE_REGULATION_OF_B_CELL_ACTIVATION	30	0.569093	1.44132	0.0449711	0.19578	0.156505
GO_NEGATIVE_REGULATION_OF_ENDOTHELIAL_CELL_PROLIFERATION	32	0.564321	1.44115	0.0433035	0.191544	0.153118
GO_MACROPHAGE_DIFFERENTIATION	35	0.556425	1.44091	0.0418367	0.188544	0.15072
GO_FAT_CELL_DIFFERENTIATION	198	0.4865	1.44079	0.00160449	0.0238404	0.0190578
GO_CARBOHYDRATE_DERIVATIVE_CATABOLIC_PROCESS	161	0.489927	1.44055	0.00261464	0.0331031	0.0264623
GO_NEGATIVE_REGULATION_OF_LEUKOCYTE_CELL_CELL_ADHESION	105	0.499823	1.44035	0.00928666	0.074188	0.0593051
GO_REGULATION_OF_INTEGRIN_ACTIVATION	11	0.682126	1.43998	0.0657093	0.248981	0.199033
GO_ASTROCYTE_DEVELOPMENT	38	0.548199	1.43945	0.041397	0.187692	0.150039
GO_DETECTION_OF_MECHANICAL_STIMULUS	37	0.551236	1.4394	0.0423596	0.189617	0.151577
GO_RESPONSE_TO_UV_B	16	0.633258	1.43932	0.0639275	0.245455	0.196214
GO_ANGIOTENSIN_ACTIVATED_SIGNALING_PATHWAY	10	0.694785	1.43911	0.0644184	0.246594	0.197125
GO_POSITIVE_REGULATION_OF_EPIDERMIS_DEVELOPMENT	31	0.565383	1.43894	0.0451672	0.196499	0.157079
GO_CELLULAR_RESPONSE_TO_INTERFERON_BETA	18	0.618843	1.43894	0.063758	0.244953	0.195813
GO_EMBRYONIC_CAMERA_TYPE_EYE_DEVELOPMENT	34	0.558242	1.43891	0.043186	0.191433	0.15303
GO_AMINOGLYCAN_BIOSYNTHETIC_PROCESS	107	0.498741	1.43886	0.00876925	0.0714953	0.0571526
GO_ADULT_LOCOMOTORY_BEHAVIOR	68	0.51428	1.43842	0.0204231	0.121637	0.0972357
GO_REPLICATIVE_SENESCENCE	13	0.657655	1.43816	0.0652402	0.248337	0.198518
GO_REGULATION_OF_IMMUNOGLOBULIN_PRODUCTION	58	0.522985	1.438	0.0280683	0.146656	0.117235
GO_NEGATIVE_REGULATION_OF_PRODUCTION_OF_MOLECULAR_MEDIATOR_OF_IMMUNE_RESPONSE	30	0.567593	1.43752	0.0468208	0.200259	0.160085
GO_AZUROPHIL_GRANULE	138	0.491304	1.43749	0.00463383	0.047407	0.0378967
GO_NEGATIVE_REGULATION_OF_VOLTAGE_GATED_POTASSIUM_CHANNEL_ACTIVITY	10	0.693936	1.43735	0.0651067	0.248258	0.198454
GO_GLUCOCORTICOID_SECRETION	10	0.693848	1.43717	0.0651067	0.248258	0.198454
GO_ACTIVATION_OF_TRANSMEMBRANE_RECEPTOR_PROTEIN_TYROSINE_KINASE_ACTIVITY	13	0.657128	1.43701	0.065634	0.248891	0.198961
GO_INTERLEUKIN_17_PRODUCTION	22	0.596675	1.43679	0.0593951	0.234439	0.187408
GO_MEMORY	105	0.498525	1.4366	0.00969487	0.0758256	0.0606142
GO_PROTON_TRANSPORTING_TWO_SECTOR_ATPASE_COMPLEX_PROTON_TRANSPORTING_DOMAIN	21	0.600439	1.4365	0.0622635	0.241109	0.19274
GO_ANTIGEN_PROCESSING_AND_PRESENTATION_OF_PEPTIDE_ANTIGEN_VIA_MHC_CLASS_I	92	0.502398	1.43641	0.011906	0.0864738	0.0691262
GO_NEGATIVE_REGULATION_OF_PEPTIDE_SECRETION	111	0.496636	1.43627	0.00864085	0.0709041	0.05668
GO_PRESYNAPSE	448	0.476539	1.4353	0.00019998	0.00743012	0.00593955
GO_REGULATION_OF_ION_TRANSMEMBRANE_TRANSPORT	412	0.477201	1.43523	0.00019998	0.00743012	0.00593955
GO_INORGANIC_ANION_TRANSMEMBRANE_TRANSPORTER_ACTIVITY	114	0.495183	1.43481	0.00832318	0.069268	0.0553721
GO_POSITIVE_REGULATION_OF_CELL_ADHESION	364	0.478006	1.43459	0.0002	0.00743012	0.00593955
GO_SULFUR_COMPOUND_BINDING	198	0.484374	1.43449	0.00200562	0.0278983	0.0223016
GO_NEGATIVE_REGULATION_OF_SIGNALING_RECEPTOR_ACTIVITY	36	0.551545	1.43449	0.043645	0.192517	0.153896
GO_POSITIVE_REGULATION_OF_ANTIGEN_RECEPTOR_MEDIATED_SIGNALING_PATHWAY	21	0.599467	1.43417	0.062996	0.243204	0.194414
GO_NEGATIVE_REGULATION_OF_INTRINSIC_APOPTOTIC_SIGNALING_PATHWAY	91	0.501833	1.43393	0.0128469	0.0905419	0.0723782
GO_REGULATION_OF_CARDIAC_MUSCLE_CELL_MEMBRANE_REPOLARIZATION	24	0.587299	1.43384	0.059007	0.233488	0.186648
GO_REGULATION_OF_MYELOID_LEUKOCYTE_MEDIATED_IMMUNITY	51	0.5275	1.43367	0.0341179	0.165578	0.132361
GO_DEFENSE_RESPONSE_TO_OTHER_ORGANISM	341	0.478197	1.43356	0.00030006	0.00921769	0.00736852
GO_TUMOR_NECROSIS_FACTOR_MEDIATED_SIGNALING_PATHWAY	149	0.488362	1.43321	0.00392315	0.0430745	0.0344333
GO_NEGATIVE_REGULATION_OF_MULTI_ORGANISM_PROCESS	147	0.488609	1.43307	0.00392512	0.0430745	0.0344333
GO_WHITE_FAT_CELL_DIFFERENTIATION	12	0.66635	1.43287	0.0656371	0.248891	0.198961
GO_BONE_RESORPTION	48	0.530521	1.43287	0.0357609	0.170807	0.136541
GO_MESENCHYMAL_TO_EPITHELIAL_TRANSITION	20	0.603932	1.43253	0.0648489	0.247644	0.197964
GO_RESPONSE_TO_X_RAY	31	0.562739	1.43221	0.0475807	0.201687	0.161227
GO_METAL_ION_TRANSMEMBRANE_TRANSPORTER_ACTIVITY	365	0.477127	1.43203	0.0002	0.00743012	0.00593955
GO_NEGATIVE_REGULATION_OF_DEFENSE_RESPONSE	165	0.486575	1.43124	0.00291633	0.0355054	0.0283826
GO_INNER_EAR_MORPHOGENESIS	79	0.505874	1.43123	0.01868	0.11605	0.092769
GO_CARDIAC_CHAMBER_MORPHOGENESIS	112	0.494486	1.43072	0.0101657	0.078043	0.0623867
GO_RECEPTOR_MEDIATED_ENDOCYTOSIS	269	0.479027	1.43032	0.00070028	0.0151935	0.0121456
GO_REGULATION_OF_CALCIUM_ION_IMPORT	28	0.570452	1.43009	0.0547322	0.221407	0.17699
GO_GABA_ERGIC_SYNAPSE	72	0.508828	1.42905	0.0224778	0.128866	0.103014
GO_OXIDOREDUCTASE_ACTIVITY_ACTING_ON_A_HEME_GROUP_OF_DONORS	25	0.581263	1.42847	0.0588446	0.232991	0.18625
GO_POSITIVE_REGULATION_OF_POTASSIUM_ION_TRANSPORT	42	0.537946	1.42832	0.0438626	0.192807	0.154128
GO_POSITIVE_REGULATION_OF_ION_TRANSPORT	233	0.480057	1.42823	0.00140168	0.0220911	0.0176594
GO_POSITIVE_REGULATION_OF_EPITHELIAL_CELL_PROLIFERATION	162	0.485689	1.42818	0.00291574	0.0355054	0.0283826
GO_REGULATION_OF_ALPHA_BETA_T_CELL_ACTIVATION	83	0.50274	1.42806	0.0173769	0.111223	0.0889103
GO_MYOFILAMENT	26	0.576452	1.42794	0.0606598	0.237803	0.190097
GO_NEGATIVE_REGULATION_OF_CELL_ACTIVATION	165	0.485345	1.42762	0.00311746	0.0366959	0.0293343
GO_NEGATIVE_REGULATION_OF_CYSTEINE_TYPE_ENDOPEPTIDASE_ACTIVITY	82	0.502989	1.42723	0.0184208	0.11523	0.0921135
GO_CYTOLYSIS	22	0.592372	1.42643	0.0631605	0.243542	0.194685
GO_VASCULAR_PROCESS_IN_CIRCULATORY_SYSTEM	134	0.488144	1.42643	0.00564858	0.0547007	0.0437271
GO_REGULATION_OF_MONOOXYGENASE_ACTIVITY	48	0.528073	1.42626	0.0384783	0.178152	0.142412
GO_NEGATIVE_REGULATION_OF_PROTEOLYSIS	258	0.478146	1.42611	0.00120084	0.0203118	0.016237
GO_POSITIVE_REGULATION_OF_CYTOKINE_PRODUCTION	379	0.474744	1.42587	0.0002	0.00743012	0.00593955
GO_TYROSINE_PHOSPHORYLATION_OF_STAT_PROTEIN	58	0.518398	1.42539	0.0319104	0.15811	0.126392
GO_PROTEIN_LOCALIZATION_TO_SYNAPSE	77	0.504468	1.42487	0.0222407	0.128015	0.102334
GO_CARDIAC_MUSCLE_CELL_CONTRACTION	66	0.510627	1.42479	0.027495	0.145213	0.116082
GO_POSITIVE_REGULATION_OF_CYTOKINE_SECRETION	110	0.492773	1.42421	0.0114978	0.0846059	0.0676331
GO_POSITIVE_REGULATION_OF_TISSUE_REMODELING	23	0.587223	1.42408	0.0628771	0.242893	0.194166
GO_GLUTAMINE_FAMILY_AMINO_ACID_CATABOLIC_PROCESS	26	0.574849	1.42397	0.0620788	0.240983	0.192639
GO_BLOOD_MICROPARTICLE	79	0.503279	1.42388	0.0211706	0.124156	0.0992489
GO_LEUKOCYTE_ADHESION_TO_VASCULAR_ENDOTHELIAL_CELL	30	0.56192	1.42315	0.0528324	0.215509	0.172275
GO_NEGATIVE_REGULATION_OF_TRANSMEMBRANE_RECEPTOR_PROTEIN_SERINE_THREONINE_KINASE_SIGNALING_PATHWAY	101	0.494788	1.42315	0.0122587	0.0881595	0.0704737
GO_ANION_TRANSMEMBRANE_TRANSPORT	232	0.478209	1.42254	0.00160192	0.0238404	0.0190578
GO_NEGATIVE_REGULATION_OF_VIRAL_PROCESS	83	0.500768	1.42246	0.0191353	0.117612	0.0940174
GO_REGULATION_OF_EPITHELIAL_CELL_APOPTOTIC_PROCESS	64	0.51202	1.42231	0.0303958	0.153197	0.122464
GO_REGULATION_OF_T_CELL_RECEPTOR_SIGNALING_PATHWAY	38	0.541565	1.42203	0.0482035	0.202858	0.162163
GO_RESPONSE_TO_ANTIBIOTIC	287	0.475444	1.4216	0.0005002	0.0123619	0.00988194
GO_NEGATIVE_REGULATION_OF_RESPONSE_TO_CYTOKINE_STIMULUS	49	0.524975	1.42146	0.0401084	0.183821	0.146944
GO_REPRODUCTIVE_SYSTEM_DEVELOPMENT	368	0.47341	1.4211	0.0003	0.00921769	0.00736852
GO_POSITIVE_REGULATION_OF_IMMUNOGLOBULIN_PRODUCTION	38	0.541121	1.42086	0.0485383	0.203702	0.162837
GO_CELLULAR_RESPONSE_TO_CORTICOSTEROID_STIMULUS	55	0.518661	1.41986	0.0353963	0.170118	0.13599
GO_MULTICELLULAR_ORGANISMAL_SIGNALING	183	0.480843	1.41983	0.00260992	0.0331031	0.0264623
GO_ANTIGEN_PROCESSING_AND_PRESENTATION_OF_PEPTIDE_ANTIGEN	176	0.481751	1.41957	0.00291252	0.0355054	0.0283826
GO_SECOND_MESSENGER_MEDIATED_SIGNALING	366	0.472907	1.41952	0.0003	0.00921769	0.00736852
GO_POSITIVE_REGULATION_OF_DEFENSE_RESPONSE	424	0.471575	1.4192	0.00019998	0.00743012	0.00593955
GO_CARBOHYDRATE_BINDING	217	0.47799	1.41889	0.00230415	0.0304483	0.0243401
GO_B_CELL_ACTIVATION	202	0.478526	1.41758	0.00250702	0.0321903	0.0257326
GO_INTEGRIN_BINDING	112	0.489884	1.41741	0.0120972	0.0872266	0.069728
GO_EPITHELIAL_CELL_APOPTOTIC_PROCESS	87	0.497493	1.41737	0.0179455	0.112967	0.0903043
GO_PEPTIDYL_TYROSINE_MODIFICATION	314	0.47335	1.41734	0.00050015	0.0123619	0.00988194
GO_REGULATION_OF_CHONDROCYTE_DIFFERENTIATION	45	0.529365	1.41728	0.0438212	0.192807	0.154128
GO_REGULATION_OF_GLUTAMATE_RECEPTOR_SIGNALING_PATHWAY	59	0.515099	1.41711	0.0346667	0.167727	0.13408
GO_POSITIVE_REGULATION_OF_VASCULATURE_DEVELOPMENT	165	0.481679	1.41683	0.00402253	0.0437648	0.0349851
GO_NERVE_DEVELOPMENT	64	0.50985	1.41628	0.0325066	0.159837	0.127772
GO_MULTI_MULTICELLULAR_ORGANISM_PROCESS	180	0.479999	1.41626	0.00311214	0.0366959	0.0293343
GO_POSITIVE_REGULATION_OF_BLOOD_VESSEL_DIAMETER	48	0.524359	1.41623	0.0425	0.189843	0.151759
GO_REGULATION_OF_CARTILAGE_DEVELOPMENT	60	0.51399	1.41621	0.0354557	0.170118	0.13599
GO_CELLULAR_RESPONSE_TO_ABIOTIC_STIMULUS	291	0.4727	1.41398	0.00070021	0.0151935	0.0121456
GO_9PLUS2_MOTILE_CILIUM	69	0.50508	1.41373	0.0281646	0.14673	0.117295
GO_NEGATIVE_REGULATION_OF_TRANSPORTER_ACTIVITY	70	0.504005	1.41317	0.0284519	0.147805	0.118154
GO_ADENYLATE_CYCLASE_INHIBITING_G_PROTEIN_COUPLED_RECEPTOR_SIGNALING_PATHWAY	68	0.505034	1.41256	0.0280687	0.146656	0.117235
GO_ORGAN_GROWTH	160	0.480218	1.41245	0.00462358	0.047407	0.0378967
GO_ERK1_AND_ERK2_CASCADE	251	0.473309	1.41114	0.00160096	0.0238404	0.0190578
GO_DEVELOPMENT_OF_PRIMARY_SEXUAL_CHARACTERISTICS	184	0.477637	1.41065	0.00321221	0.0373854	0.0298855
GO_PRESYNAPTIC_ENDOCYTOSIS	54	0.516127	1.40995	0.0394793	0.181725	0.145269
GO_NEGATIVE_REGULATION_OF_CELL_MOTILITY	252	0.472784	1.40957	0.00180108	0.0259157	0.0207167
GO_TRANSFORMING_GROWTH_FACTOR_BETA_PRODUCTION	34	0.546633	1.40899	0.0564038	0.226436	0.181011
GO_CLATHRIN_COATED_ENDOCYTIC_VESICLE	55	0.514551	1.40861	0.039365	0.181331	0.144954
GO_REGULATION_OF_INTRINSIC_APOPTOTIC_SIGNALING_PATHWAY	149	0.47979	1.40806	0.00593502	0.0560206	0.0447822
GO_REGULATION_OF_REPRODUCTIVE_PROCESS	120	0.484309	1.40784	0.0111505	0.0828195	0.066205
GO_OXIDATIVE_PHOSPHORYLATION	132	0.481945	1.40723	0.00847714	0.0700137	0.0559682
GO_ATPASE_ACTIVITY_COUPLED_TO_TRANSMEMBRANE_MOVEMENT_OF_IONS_ROTATIONAL_MECHANISM	34	0.545952	1.40723	0.0574294	0.229103	0.183143
GO_REGULATION_OF_B_CELL_PROLIFERATION	52	0.516708	1.40703	0.0420485	0.188891	0.150997
GO_DIVALENT_INORGANIC_CATION_TRANSPORT	413	0.467637	1.4064	0.00019998	0.00743012	0.00593955
GO_CELLULAR_RESPONSE_TO_IONIZING_RADIATION	71	0.500931	1.40604	0.0287416	0.148815	0.118961
GO_REGULATION_OF_PROTEIN_MATURATION	53	0.515033	1.40469	0.0431879	0.191433	0.15303
GO_VITAMIN_BINDING	115	0.484439	1.40458	0.0134957	0.0937603	0.074951
GO_REGULATION_OF_CELL_CELL_ADHESION	347	0.468013	1.40335	0.00040008	0.0108603	0.00868157
GO_ENZYME_INHIBITOR_ACTIVITY	283	0.469412	1.40311	0.0012006	0.0203118	0.016237
GO_REGULATION_OF_CATION_CHANNEL_ACTIVITY	158	0.477107	1.40308	0.00552764	0.0541077	0.0432531
GO_POSITIVE_REGULATION_OF_RESPONSE_TO_WOUNDING	49	0.518142	1.40295	0.0473713	0.20162	0.161173
GO_NEGATIVE_REGULATION_OF_INNATE_IMMUNE_RESPONSE	45	0.523828	1.40245	0.0508326	0.210464	0.168243
GO_POSITIVE_REGULATION_OF_LYMPHOCYTE_MEDIATED_IMMUNITY	91	0.4906	1.40183	0.0212744	0.124156	0.0992489
GO_REGULATION_OF_WOUND_HEALING	106	0.485962	1.40101	0.0156138	0.103381	0.0826413
GO_REGULATION_OF_CALCIUM_MEDIATED_SIGNALING	91	0.490224	1.40076	0.0215827	0.125366	0.100216
GO_RESPONSE_TO_PURINE_CONTAINING_COMPOUND	135	0.47883	1.39993	0.00926952	0.074168	0.0592891
GO_NEGATIVE_REGULATION_OF_HEMOPOIESIS	125	0.480541	1.39973	0.0101184	0.078043	0.0623867
GO_G_PROTEIN_COUPLED_RECEPTOR_ACTIVITY	297	0.467607	1.39948	0.0010004	0.0182368	0.0145783
GO_PHOSPHATIDYLINOSITOL_4_5_BISPHOSPHATE_BINDING	60	0.507854	1.3993	0.0417376	0.188428	0.150628
GO_REGULATION_OF_SUPEROXIDE_METABOLIC_PROCESS	30	0.552358	1.39893	0.0660116	0.249697	0.199605
GO_PHAGOCYTIC_VESICLE	125	0.480127	1.39852	0.0103208	0.0783338	0.0626192
GO_REGULATION_OF_PEPTIDYL_SERINE_PHOSPHORYLATION	111	0.483446	1.39812	0.0165701	0.107689	0.0860851
GO_CARDIAC_MUSCLE_CELL_MEMBRANE_REPOLARIZATION	34	0.542132	1.39738	0.0619872	0.240775	0.192473
GO_POSITIVE_REGULATION_OF_INTERLEUKIN_8_PRODUCTION	41	0.52761	1.39706	0.0579566	0.230482	0.184245
GO_REGULATION_OF_MAST_CELL_ACTIVATION	37	0.534866	1.39665	0.0617978	0.240448	0.192211
GO_REGULATION_OF_HEART_RATE	86	0.490494	1.39617	0.0244734	0.133856	0.107003
GO_POSITIVE_REGULATION_OF_PHAGOCYTOSIS	55	0.509894	1.39586	0.0447281	0.195286	0.156109
GO_PRESYNAPTIC_MEMBRANE	149	0.475583	1.39571	0.00744392	0.0645038	0.0515636
GO_POSITIVE_REGULATION_OF_TYROSINE_PHOSPHORYLATION_OF_STAT_PROTEIN	47	0.517767	1.39537	0.0516452	0.212442	0.169824
GO_ANTIOXIDANT_ACTIVITY	67	0.499452	1.39521	0.0383768	0.178072	0.142349
GO_IMMUNOGLOBULIN_PRODUCTION	89	0.488806	1.39496	0.0233587	0.131585	0.105187
GO_RESPONSE_TO_ACID_CHEMICAL	300	0.465936	1.39461	0.0010003	0.0182368	0.0145783
GO_NEGATIVE_REGULATION_OF_TRANSPORT	415	0.463635	1.39452	0.00029997	0.00921769	0.00736852
GO_REGULATION_OF_VASOCONSTRICTION	46	0.518843	1.39442	0.0534993	0.21762	0.173963
GO_SENSORY_PERCEPTION	399	0.46387	1.39426	0.00019998	0.00743012	0.00593955
GO_RECEPTOR_INTERNALIZATION	99	0.484905	1.39335	0.0205521	0.121987	0.0975154
GO_POSITIVE_REGULATION_OF_REACTIVE_OXYGEN_SPECIES_METABOLIC_PROCESS	40	0.527887	1.39315	0.0599622	0.235797	0.188493
GO_OSTEOBLAST_DIFFERENTIATION	191	0.470863	1.39265	0.00421433	0.0451545	0.0360961
GO_CLATHRIN_COATED_VESICLE	173	0.472537	1.39182	0.0050226	0.0500918	0.0400428
GO_ENDOTHELIAL_CELL_PROLIFERATION	126	0.477451	1.3916	0.0119288	0.0864738	0.0691262
GO_TRANSFERRIN_TRANSPORT	35	0.537361	1.39154	0.0655329	0.248891	0.198961
GO_REGULATION_OF_CARDIAC_MUSCLE_CONTRACTION	71	0.495645	1.3912	0.0354306	0.170118	0.13599
GO_REGULATION_OF_BONE_REMODELING	35	0.53723	1.3912	0.0656463	0.248891	0.198961
GO_NEGATIVE_REGULATION_OF_SECRETION	186	0.470791	1.39118	0.00411316	0.0445218	0.0355903
GO_ORGANELLAR_LARGE_RIBOSOMAL_SUBUNIT	57	0.506456	1.39047	0.0456782	0.197516	0.157892
GO_RECEPTOR_COMPLEX	355	0.46316	1.38959	0.0004	0.0108603	0.00868157
GO_EAR_MORPHOGENESIS	99	0.483372	1.38895	0.0213701	0.124587	0.0995936
GO_POSITIVE_REGULATION_OF_ALPHA_BETA_T_CELL_ACTIVATION	56	0.506569	1.38872	0.0458637	0.19787	0.158175
GO_POSITIVE_REGULATION_OF_LEUKOCYTE_MEDIATED_IMMUNITY	116	0.478665	1.38838	0.0170489	0.110011	0.087942
GO_CIRCULATORY_SYSTEM_PROCESS	452	0.460862	1.38833	0.00019998	0.00743012	0.00593955
GO_CELLULAR_RESPONSE_TO_XENOBIOTIC_STIMULUS	128	0.476146	1.38819	0.0125303	0.0894036	0.0714683
GO_REGULATION_OF_CELLULAR_RESPONSE_TO_GROWTH_FACTOR_STIMULUS	238	0.465968	1.38716	0.00260312	0.0330894	0.0264513
GO_EXTRACELLULAR_MATRIX_BINDING	53	0.508523	1.38693	0.0511578	0.211259	0.168878
GO_NEGATIVE_REGULATION_OF_EPITHELIAL_CELL_MIGRATION	59	0.503429	1.38501	0.0466133	0.199776	0.159699
GO_RECEPTOR_SIGNALING_PATHWAY_VIA_STAT	109	0.479547	1.38492	0.0196498	0.119157	0.095253
GO_CALCIUM_ION_IMPORT	66	0.496304	1.38483	0.0437611	0.192786	0.154111
GO_NEGATIVE_REGULATION_OF_HORMONE_SECRETION	56	0.505052	1.38456	0.0484355	0.203489	0.162667
GO_POSITIVE_REGULATION_OF_OXIDOREDUCTASE_ACTIVITY	49	0.511117	1.38393	0.0568022	0.227747	0.182059
GO_TRANSMISSION_OF_NERVE_IMPULSE	60	0.501915	1.38294	0.0480196	0.202654	0.161999
GO_REGULATION_OF_POSTSYNAPTIC_MEMBRANE_NEUROTRANSMITTER_RECEPTOR_LEVELS	63	0.498847	1.38273	0.0458347	0.19787	0.158175
GO_SIGNAL_RELEASE	400	0.459859	1.38234	0.00019998	0.00743012	0.00593955
GO_ORGANIC_ACID_TRANSPORT	266	0.463079	1.38212	0.002001	0.0278953	0.0222992
GO_POSITIVE_REGULATION_OF_SECRETION	350	0.460762	1.38189	0.00040004	0.0108603	0.00868157
GO_PROTEIN_TRANSPORT_WITHIN_LIPID_BILAYER	52	0.507237	1.38124	0.0544474	0.220677	0.176407
GO_RESPONSE_TO_KETONE	174	0.468676	1.38067	0.00632848	0.0573451	0.045841
GO_EXCITATORY_SYNAPSE	49	0.509867	1.38055	0.0584282	0.232066	0.185511
GO_RESPONSE_TO_XENOBIOTIC_STIMULUS	218	0.464956	1.38047	0.00340579	0.0389242	0.0311156
GO_NEGATIVE_REGULATION_OF_RESPONSE_TO_EXTERNAL_STIMULUS	276	0.46186	1.37985	0.00180108	0.0259157	0.0207167
GO_B_CELL_DIFFERENTIATION	99	0.480168	1.37974	0.0237219	0.132571	0.105976
GO_INTERCALATED_DISC	49	0.509422	1.37934	0.059187	0.233763	0.186867
GO_APPENDAGE_MORPHOGENESIS	140	0.471111	1.37932	0.012388	0.0885958	0.0708225
GO_EPITHELIAL_TO_MESENCHYMAL_TRANSITION	121	0.473908	1.37824	0.0176363	0.112091	0.0896047
GO_REGULATION_OF_TRANSMEMBRANE_TRANSPORT	481	0.457178	1.37821	0.00019998	0.00743012	0.00593955
GO_POTASSIUM_CHANNEL_COMPLEX	88	0.483532	1.3782	0.0297662	0.151774	0.121327
GO_PLASMA_MEMBRANE_RECEPTOR_COMPLEX	177	0.467275	1.37753	0.00592429	0.0560026	0.0447679
GO_AMIDE_BINDING	297	0.459907	1.37644	0.00130052	0.0213579	0.0170733
GO_RESPONSE_TO_RETINOIC_ACID	95	0.479957	1.37563	0.0275841	0.14544	0.116264
GO_POSITIVE_REGULATION_OF_EPITHELIAL_TO_MESENCHYMAL_TRANSITION	44	0.514842	1.37522	0.0657591	0.249021	0.199065
GO_REGULATION_OF_TRANS_SYNAPTIC_SIGNALING	409	0.457209	1.37497	0.00019998	0.00743012	0.00593955
GO_POSITIVE_REGULATION_OF_B_CELL_ACTIVATION	68	0.491517	1.37475	0.045664	0.197516	0.157892
GO_REGULATION_OF_CATION_TRANSMEMBRANE_TRANSPORT	296	0.459157	1.374	0.00170051	0.0249107	0.0199134
GO_NEGATIVE_REGULATION_OF_PEPTIDYL_TYROSINE_PHOSPHORYLATION	48	0.50862	1.37372	0.0621739	0.241042	0.192686
GO_ENDOTHELIAL_CELL_MIGRATION	186	0.464787	1.37343	0.00561798	0.054571	0.0436234
GO_REGULATION_OF_CYSTEINE_TYPE_ENDOPEPTIDASE_ACTIVITY	210	0.463088	1.37282	0.00431121	0.045417	0.0363058
GO_POSITIVE_REGULATION_OF_PEPTIDASE_ACTIVITY	168	0.466487	1.37277	0.0080402	0.0679081	0.054285
GO_RELEASE_OF_CYTOCHROME_C_FROM_MITOCHONDRIA	57	0.499914	1.37251	0.0546641	0.221339	0.176936
GO_DETECTION_OF_ABIOTIC_STIMULUS	97	0.477657	1.37106	0.027613	0.14544	0.116264
GO_MALE_SEX_DIFFERENTIATION	131	0.469369	1.37028	0.016046	0.105581	0.0844002
GO_POSITIVE_REGULATION_OF_CELL_KILLING	51	0.50408	1.37002	0.0617577	0.240448	0.192211
GO_COPPER_ION_BINDING	53	0.502151	1.36955	0.0595584	0.234584	0.187524
GO_B_CELL_PROLIFERATION	64	0.493018	1.36952	0.0507652	0.210322	0.168129
GO_ENDOPEPTIDASE_ACTIVITY	302	0.457303	1.36902	0.00120036	0.0203118	0.016237
GO_NEUROTRANSMITTER_METABOLIC_PROCESS	108	0.473985	1.36843	0.0249592	0.135444	0.108272
GO_MEMBRANE_INVAGINATION	64	0.49249	1.36806	0.0518206	0.212887	0.17018
GO_RESPONSE_TO_STEROID_HORMONE	342	0.456273	1.3678	0.00060012	0.0138338	0.0110586
GO_CALCIUM_ION_TRANSMEMBRANE_IMPORT_INTO_CYTOSOL	125	0.469498	1.36756	0.0182131	0.114382	0.0914356
GO_OXIDOREDUCTASE_ACTIVITY_ACTING_ON_A_SULFUR_GROUP_OF_DONORS	56	0.498765	1.36733	0.0595799	0.234584	0.187524
GO_RESPONSE_TO_OSMOTIC_STRESS	72	0.48678	1.36712	0.0458965	0.19787	0.158175
GO_PHAGOCYTOSIS	233	0.45934	1.36659	0.00410493	0.0445086	0.0355797
GO_NEGATIVE_REGULATION_OF_HYDROLASE_ACTIVITY	357	0.455169	1.3658	0.0005	0.0123619	0.00988194
GO_CELLULAR_RESPONSE_TO_ACID_CHEMICAL	189	0.461676	1.36492	0.00632213	0.0573451	0.045841
GO_REGULATION_OF_CELLULAR_AMINE_METABOLIC_PROCESS	70	0.486701	1.36465	0.0487448	0.204085	0.163143
GO_REGULATION_OF_POTASSIUM_ION_TRANSMEMBRANE_TRANSPORTER_ACTIVITY	49	0.503893	1.36437	0.0660163	0.249697	0.199605
GO_SENSORY_PERCEPTION_OF_MECHANICAL_STIMULUS	144	0.465056	1.36275	0.0146037	0.0988273	0.0790015
GO_FEMALE_GAMETE_GENERATION	107	0.472325	1.36265	0.0277353	0.145808	0.116558
GO_RESPONSE_TO_TOXIC_SUBSTANCE	445	0.452282	1.36216	0.00039996	0.0108603	0.00868157
GO_LONG_TERM_SYNAPTIC_POTENTIATION	82	0.479833	1.36153	0.0420159	0.188878	0.150987
GO_AMINE_METABOLIC_PROCESS	115	0.469225	1.36047	0.0249619	0.135444	0.108272
GO_REGULATION_OF_PHAGOCYTOSIS	75	0.482629	1.35986	0.0457435	0.19765	0.158
GO_POTASSIUM_ION_TRANSMEMBRANE_TRANSPORTER_ACTIVITY	131	0.46522	1.35817	0.0201837	0.120583	0.0963928
GO_DETOXIFICATION	101	0.472029	1.35769	0.032179	0.158601	0.126784
GO_CARDIAC_CHAMBER_DEVELOPMENT	150	0.462292	1.35711	0.0144913	0.0983083	0.0785866
GO_POSITIVE_REGULATION_OF_LOCOMOTION	488	0.450115	1.35693	0.00019998	0.00743012	0.00593955
GO_POSITIVE_REGULATION_OF_ION_TRANSMEMBRANE_TRANSPORT	136	0.464047	1.35691	0.0190467	0.117574	0.0939875
GO_REGULATION_OF_TRANSPORTER_ACTIVITY	244	0.455243	1.35611	0.00440396	0.0461725	0.0369098
GO_NEGATIVE_REGULATION_OF_BLOOD_VESSEL_DIAMETER	63	0.489174	1.35592	0.058643	0.232628	0.18596
GO_COATED_VESICLE_MEMBRANE	167	0.460746	1.35577	0.010557	0.0795966	0.0636287
GO_NEGATIVE_REGULATION_OF_ESTABLISHMENT_OF_PROTEIN_LOCALIZATION	157	0.461137	1.35571	0.0135801	0.0942412	0.0753354
GO_LIPID_STORAGE	60	0.491877	1.35528	0.0607964	0.238044	0.19029
GO_RESPONSE_TO_FATTY_ACID	72	0.482483	1.35506	0.0512284	0.211413	0.169001
GO_CELLULAR_DETOXIFICATION	89	0.474731	1.3548	0.0379708	0.176697	0.141249
GO_POSITIVE_REGULATION_OF_CELL_GROWTH	144	0.46232	1.35474	0.0165173	0.107651	0.0860554
GO_PRESYNAPTIC_ACTIVE_ZONE	68	0.484261	1.35446	0.0566611	0.227325	0.181721
GO_INTRINSIC_COMPONENT_OF_PRESYNAPTIC_MEMBRANE	76	0.48033	1.35433	0.0477034	0.201722	0.161254
GO_REGULATION_OF_PHOSPHATIDYLINOSITOL_3_KINASE_SIGNALING	107	0.469327	1.354	0.0302845	0.153194	0.122461
GO_FEMALE_SEX_DIFFERENTIATION	103	0.470293	1.35396	0.0335817	0.163727	0.130882
GO_OXIDOREDUCTASE_COMPLEX	108	0.46878	1.35341	0.0303586	0.153194	0.122461
GO_SEX_DIFFERENTIATION	223	0.455437	1.35339	0.00510868	0.0506319	0.0404746
GO_REGULATION_OF_RECEPTOR_SIGNALING_PATHWAY_VIA_STAT	91	0.473472	1.35289	0.0366906	0.173161	0.138423
GO_IMMUNE_RESPONSE_REGULATING_SIGNALING_PATHWAY	492	0.448317	1.35166	0.00019998	0.00743012	0.00593955
GO_AZUROPHIL_GRANULE_LUMEN	80	0.476928	1.35053	0.047471	0.201662	0.161206
GO_GLAND_MORPHOGENESIS	106	0.468299	1.35009	0.0331666	0.162245	0.129697
GO_REGULATION_OF_NEUROLOGICAL_SYSTEM_PROCESS	114	0.465945	1.35009	0.0294356	0.150794	0.120543
GO_DIGESTIVE_SYSTEM_PROCESS	69	0.482228	1.34977	0.058842	0.232991	0.18625
GO_REGULATION_OF_TOLL_LIKE_RECEPTOR_SIGNALING_PATHWAY	61	0.488788	1.3497	0.0622081	0.241042	0.192686
GO_CILIARY_PLASM	102	0.468619	1.34842	0.0351307	0.169327	0.135358
GO_REGULATION_OF_METAL_ION_TRANSPORT	332	0.449536	1.34718	0.00120036	0.0203118	0.016237
GO_NEGATIVE_REGULATION_OF_NEURON_APOPTOTIC_PROCESS	138	0.460361	1.34695	0.0211544	0.124156	0.0992489
GO_RESPIRATORY_ELECTRON_TRANSPORT_CHAIN	112	0.46498	1.34535	0.0318186	0.157923	0.126242
GO_MUSCLE_CELL_PROLIFERATION	174	0.456479	1.34474	0.0123556	0.0885958	0.0708225
GO_EMBRYONIC_PLACENTA_DEVELOPMENT	79	0.475257	1.34461	0.049917	0.207622	0.165971
GO_REGULATION_OF_VASCULATURE_DEVELOPMENT	284	0.449376	1.34315	0.00310155	0.0366959	0.0293343
GO_I_BAND	121	0.461687	1.3427	0.0304075	0.153197	0.122464
GO_ELECTRON_TRANSPORT_CHAIN	174	0.45565	1.34229	0.0127574	0.0902245	0.0721245
GO_CYCLIC_NUCLEOTIDE_MEDIATED_SIGNALING	167	0.455631	1.34072	0.0145787	0.0987958	0.0789763
GO_MOLECULAR_ADAPTOR_ACTIVITY	192	0.453166	1.34028	0.0100331	0.0776098	0.0620404
GO_ACTIN_MEDIATED_CELL_CONTRACTION	103	0.465238	1.33941	0.0391957	0.180945	0.144645
GO_RESPONSE_TO_INORGANIC_SUBSTANCE	500	0.444066	1.33931	0.00019998	0.00743012	0.00593955
GO_HORMONE_BINDING	81	0.472341	1.33923	0.051858	0.212891	0.170183
GO_ANTIGEN_RECEPTOR_MEDIATED_SIGNALING_PATHWAY	219	0.450868	1.33897	0.00711138	0.0623031	0.0498045
GO_PHOSPHATIDYLINOSITOL_3_KINASE_SIGNALING	129	0.458638	1.33777	0.0274775	0.145213	0.116082
GO_POSITIVE_REGULATION_OF_MAPK_CASCADE	453	0.44393	1.33742	0.00059994	0.0138338	0.0110586
GO_IMMUNE_RESPONSE_REGULATING_CELL_SURFACE_RECEPTOR_SIGNALING_PATHWAY	348	0.445863	1.33709	0.0010002	0.0182368	0.0145783
GO_MITOCHONDRIAL_PROTEIN_COMPLEX	257	0.448087	1.3364	0.00530371	0.0522383	0.0417587
GO_REGULATION_OF_HORMONE_LEVELS	415	0.444071	1.33568	0.00069993	0.0151935	0.0121456
GO_T_CELL_RECEPTOR_SIGNALING_PATHWAY	182	0.45238	1.33524	0.0132517	0.0926492	0.0740628
GO_REGULATION_OF_LEUKOCYTE_APOPTOTIC_PROCESS	78	0.471909	1.33498	0.0577681	0.230021	0.183876
GO_CARDIAC_MUSCLE_CONTRACTION	122	0.458655	1.3346	0.0340322	0.165288	0.13213
GO_SCHAFFER_COLLATERAL__CA1_SYNAPSE	80	0.470962	1.33364	0.0555556	0.224309	0.17931
GO_HEART_PROCESS	254	0.447231	1.3336	0.00570399	0.054902	0.0438881
GO_REACTIVE_OXYGEN_SPECIES_BIOSYNTHETIC_PROCESS	93	0.465752	1.33233	0.0471253	0.201154	0.160801
GO_LEUKOCYTE_APOPTOTIC_PROCESS	96	0.463926	1.33114	0.0482088	0.202858	0.162163
GO_ENDOCYTIC_VESICLE	280	0.44524	1.33053	0.0042021	0.0450997	0.0360522
GO_RESPONSE_TO_HYDROGEN_PEROXIDE	130	0.455165	1.32824	0.0312973	0.155823	0.124564
GO_REACTIVE_OXYGEN_SPECIES_METABOLIC_PROCESS	145	0.45271	1.3266	0.025068	0.135787	0.108546
GO_ELECTRON_TRANSFER_ACTIVITY	103	0.46073	1.32643	0.0446055	0.195126	0.155982
GO_FORMATION_OF_PRIMARY_GERM_LAYER	104	0.460349	1.32583	0.0435981	0.192445	0.153838
GO_REGULATION_OF_RESPONSE_TO_WOUNDING	132	0.45402	1.32569	0.0317893	0.157901	0.126224
GO_POSITIVE_REGULATION_OF_CALCIUM_ION_TRANSPORT	100	0.460853	1.32482	0.0468016	0.200259	0.160085
GO_REGULATION_OF_MUSCLE_CONTRACTION	142	0.452218	1.32473	0.0262866	0.140943	0.112669
GO_MONOVALENT_INORGANIC_CATION_TRANSPORT	436	0.439925	1.32469	0.00079992	0.016541	0.0132227
GO_REGULATION_OF_PEPTIDE_SECRETION	396	0.440749	1.32466	0.0009999	0.0182368	0.0145783
GO_IRON_ION_BINDING	110	0.45819	1.32426	0.0429385	0.190995	0.15268
GO_REGULATION_OF_CELL_JUNCTION_ASSEMBLY	86	0.464659	1.32263	0.0581371	0.231055	0.184703
GO_TOLL_LIKE_RECEPTOR_SIGNALING_PATHWAY	126	0.453509	1.32182	0.036292	0.172197	0.137653
GO_FICOLIN_1_RICH_GRANULE	121	0.454038	1.32045	0.0406446	0.185331	0.148152
GO_REGULATION_OF_SYNAPTIC_PLASTICITY	174	0.448207	1.32037	0.018885	0.116752	0.0933302
GO_PROTON_TRANSMEMBRANE_TRANSPORTER_ACTIVITY	111	0.45635	1.31976	0.0445258	0.195046	0.155918
GO_ION_CHANNEL_REGULATOR_ACTIVITY	105	0.45718	1.31746	0.0472497	0.20155	0.161117
GO_MONOVALENT_INORGANIC_CATION_TRANSMEMBRANE_TRANSPORTER_ACTIVITY	309	0.439932	1.31722	0.0040012	0.0436826	0.0349194
GO_CALMODULIN_BINDING	182	0.446098	1.3167	0.018472	0.115323	0.092188
GO_NEGATIVE_REGULATION_OF_NEURON_DEATH	188	0.444092	1.31272	0.0186635	0.11605	0.092769
GO_RESPONSE_TO_METAL_ION	325	0.437409	1.31066	0.00410082	0.0445086	0.0355797
GO_NEGATIVE_REGULATION_OF_APOPTOTIC_SIGNALING_PATHWAY	206	0.442147	1.31021	0.0149388	0.100384	0.0802462
GO_RESPIRATORY_SYSTEM_DEVELOPMENT	174	0.444337	1.30897	0.0228026	0.129961	0.10389
GO_MONOCARBOXYLIC_ACID_TRANSPORT	124	0.44922	1.30831	0.0452383	0.196663	0.15721
GO_NEGATIVE_REGULATION_OF_LOCOMOTION	296	0.436933	1.30749	0.0060018	0.0564766	0.0451468
GO_CHEMICAL_SYNAPTIC_TRANSMISSION_POSTSYNAPTIC	98	0.455449	1.30741	0.0591304	0.233722	0.186835
GO_ORGANELLE_MEMBRANE_FUSION	95	0.456136	1.30735	0.0605004	0.237472	0.189832
GO_REGULATION_OF_VESICLE_MEDIATED_TRANSPORT	473	0.432591	1.30405	0.00109989	0.0193258	0.0154488
GO_CELLULAR_RESPONSE_TO_EXTERNAL_STIMULUS	309	0.435517	1.30401	0.00620186	0.0570443	0.0456006
GO_REGULATION_OF_BLOOD_PRESSURE	134	0.446136	1.30368	0.0414565	0.187778	0.150108
GO_REGULATION_OF_INNATE_IMMUNE_RESPONSE	376	0.433334	1.30114	0.003	0.0361127	0.0288681
GO_OXIDOREDUCTASE_ACTIVITY_ACTING_ON_PAIRED_DONORS_WITH_INCORPORATION_OR_REDUCTION_OF_MOLECULAR_OXYGEN	123	0.446845	1.30077	0.0506175	0.209848	0.16775
GO_REGULATION_OF_SYMBIOSIS_ENCOMPASSING_MUTUALISM_THROUGH_PARASITISM	207	0.438867	1.30059	0.0173434	0.111217	0.0889057
GO_VITAMIN_METABOLIC_PROCESS	112	0.449128	1.29949	0.0537766	0.218098	0.174345
GO_PROTON_TRANSMEMBRANE_TRANSPORT	134	0.444696	1.29947	0.0441799	0.193665	0.154814
GO_HEART_MORPHOGENESIS	225	0.436859	1.29845	0.0151242	0.101124	0.0808378
GO_PEPTIDE_RECEPTOR_ACTIVITY	100	0.451566	1.29812	0.0645821	0.247071	0.197506
GO_REGULATION_OF_ANIMAL_ORGAN_MORPHOGENESIS	228	0.436282	1.29751	0.0151197	0.101124	0.0808378
GO_REGULATION_OF_CALCIUM_ION_TRANSPORT	211	0.437354	1.29674	0.0179395	0.112967	0.0903043
GO_CELL_MATRIX_ADHESION	204	0.437548	1.29653	0.0206516	0.122096	0.0976019
GO_SPROUTING_ANGIOGENESIS	109	0.448848	1.29626	0.0576257	0.229742	0.183654
GO_ANION_TRANSMEMBRANE_TRANSPORTER_ACTIVITY	254	0.434678	1.29617	0.0125088	0.0893503	0.0714256
GO_REGULATION_OF_RESPONSE_TO_CYTOKINE_STIMULUS	152	0.440603	1.29424	0.037939	0.176687	0.141241
GO_POSITIVE_REGULATION_OF_TRANSMEMBRANE_TRANSPORT	174	0.438884	1.2929	0.0301356	0.153186	0.122455
GO_SARCOLEMMA	128	0.443405	1.29273	0.0523444	0.214345	0.171345
GO_REGULATION_OF_VIRAL_LIFE_CYCLE	129	0.442196	1.28981	0.0533387	0.217155	0.173591
GO_REGULATION_OF_HEMOPOIESIS	410	0.428818	1.28971	0.00219978	0.0296004	0.0236622
GO_AGING	282	0.431293	1.28917	0.0103041	0.0783338	0.0626192
GO_CELLULAR_RESPONSE_TO_TOXIC_SUBSTANCE	208	0.433492	1.28492	0.0241604	0.133493	0.106712
GO_INTERACTION_WITH_HOST	191	0.433829	1.28312	0.0292996	0.150362	0.120198
GO_ENDOPLASMIC_RETICULUM_GOLGI_INTERMEDIATE_COMPARTMENT	117	0.441736	1.28175	0.0652593	0.248337	0.198518
GO_APPENDAGE_DEVELOPMENT	165	0.435199	1.28012	0.0417337	0.188428	0.150628
GO_PEPTIDASE_ACTIVITY	476	0.424605	1.2801	0.00219978	0.0296004	0.0236622
GO_CONTRACTILE_FIBER	197	0.431767	1.27831	0.0302939	0.153194	0.122461
GO_MORPHOGENESIS_OF_A_BRANCHING_STRUCTURE	178	0.432969	1.27662	0.038365	0.178072	0.142349
GO_MITOCHONDRIAL_MEMBRANE_PART	218	0.429958	1.27656	0.0245417	0.133966	0.107091
GO_DETECTION_OF_STIMULUS	190	0.431226	1.27515	0.033815	0.164485	0.131488
GO_COAGULATION	272	0.426843	1.27496	0.0154062	0.102326	0.0817983
GO_RESPONSE_TO_REACTIVE_OXYGEN_SPECIES	210	0.429947	1.27457	0.0275717	0.14544	0.116264
GO_POSITIVE_REGULATION_OF_CYSTEINE_TYPE_ENDOPEPTIDASE_ACTIVITY	130	0.436241	1.27301	0.064109	0.245706	0.196415
GO_REGULATION_OF_BODY_FLUID_LEVELS	402	0.422656	1.2706	0.00519948	0.0512913	0.0410017
GO_RIBOSOME	220	0.427641	1.27018	0.028145	0.14673	0.117295
GO_STRIATED_MUSCLE_CONTRACTION	153	0.432167	1.26949	0.0530448	0.216097	0.172746
GO_REGULATION_OF_ENDOTHELIAL_CELL_MIGRATION	144	0.432789	1.2682	0.0587169	0.232776	0.186078
GO_REGULATION_OF_EXTRINSIC_APOPTOTIC_SIGNALING_PATHWAY	140	0.432637	1.26668	0.0631484	0.243542	0.194685
GO_HORMONE_TRANSPORT	268	0.423915	1.26558	0.0194078	0.11803	0.0943522
GO_NEGATIVE_REGULATION_OF_CELL_CELL_ADHESION	146	0.430848	1.26318	0.0602616	0.236681	0.1892
GO_POSITIVE_REGULATION_OF_PEPTIDE_SECRETION	227	0.424656	1.26263	0.0296415	0.15126	0.120916
GO_EXTRINSIC_APOPTOTIC_SIGNALING_PATHWAY	203	0.426115	1.26262	0.0371967	0.174466	0.139466
GO_REGULATION_OF_APOPTOTIC_SIGNALING_PATHWAY	369	0.42051	1.26223	0.0081	0.068141	0.0544712
GO_LOCOMOTORY_BEHAVIOR	171	0.428148	1.26031	0.0527638	0.215492	0.172262
GO_DEVELOPMENTAL_MATURATION	241	0.423107	1.26017	0.0255281	0.138043	0.11035
GO_RESPONSE_TO_EXTRACELLULAR_STIMULUS	451	0.418355	1.26016	0.00429957	0.045417	0.0363058
GO_CALCIUM_ION_TRANSMEMBRANE_TRANSPORT	280	0.421513	1.25963	0.0175088	0.111751	0.0893322
GO_CYTOSOLIC_CALCIUM_ION_TRANSPORT	150	0.428993	1.25936	0.0611855	0.23883	0.190918
GO_DISTAL_AXON	258	0.42148	1.2571	0.0232163	0.131171	0.104856
GO_POSITIVE_REGULATION_OF_DEVELOPMENTAL_GROWTH	148	0.428084	1.25562	0.065318	0.248389	0.198559
GO_MAINTENANCE_OF_LOCATION	295	0.419671	1.25562	0.0187056	0.116096	0.0928056
GO_CELL_SUBSTRATE_ADHESION	313	0.419355	1.25548	0.0152046	0.101412	0.0810674
GO_PATTERN_RECOGNITION_RECEPTOR_SIGNALING_PATHWAY	170	0.426445	1.2554	0.0571802	0.228541	0.182693
GO_RESPONSE_TO_PEPTIDE	435	0.416121	1.25296	0.00559944	0.0544743	0.0435462
GO_CELLULAR_RESPONSE_TO_INORGANIC_SUBSTANCE	191	0.423612	1.2529	0.0485651	0.203702	0.162837
GO_REGULATION_OF_MYELOID_CELL_DIFFERENTIATION	211	0.42236	1.25229	0.0411906	0.18689	0.149398
GO_RECEPTOR_METABOLIC_PROCESS	172	0.42512	1.25187	0.0585753	0.232505	0.185862
GO_TRANSMEMBRANE_RECEPTOR_PROTEIN_SERINE_THREONINE_KINASE_SIGNALING_PATHWAY	295	0.418388	1.25178	0.020006	0.120397	0.0962438
GO_NEGATIVE_REGULATION_OF_CELL_ADHESION	237	0.420338	1.25103	0.0321418	0.158601	0.126784
GO_POSITIVE_REGULATION_OF_PROTEOLYSIS	322	0.417482	1.25069	0.014903	0.100384	0.0802462
GO_INTRINSIC_APOPTOTIC_SIGNALING_PATHWAY	269	0.418508	1.24961	0.0237095	0.132571	0.105976
GO_SYNAPTIC_MEMBRANE	402	0.415622	1.24945	0.00909909	0.0731502	0.0584755
GO_VESICLE_LOCALIZATION	294	0.417257	1.24813	0.0210063	0.123717	0.0988979
GO_WOUND_HEALING	444	0.413929	1.24662	0.00629937	0.0573451	0.045841
GO_POSITIVE_REGULATION_OF_NEURON_PROJECTION_DEVELOPMENT	260	0.417256	1.24466	0.0288144	0.148835	0.118977
GO_POSITIVE_REGULATION_OF_GROWTH	222	0.417542	1.2406	0.0439792	0.193052	0.154324
GO_CELLULAR_RESPONSE_TO_DRUG	325	0.413653	1.23947	0.0183037	0.11461	0.0916182
GO_MUSCLE_CONTRACTION	302	0.413343	1.23741	0.0242073	0.133635	0.106826
GO_CELLULAR_RESPONSE_TO_ORGANIC_CYCLIC_COMPOUND	487	0.410038	1.23609	0.0069993	0.0616561	0.0492873
GO_TISSUE_MIGRATION	262	0.414142	1.23563	0.0324195	0.159532	0.127528
GO_VACUOLAR_MEMBRANE	379	0.408774	1.22773	0.0185	0.115384	0.0922367
GO_INTRACELLULAR_RECEPTOR_SIGNALING_PATHWAY	255	0.411339	1.22664	0.0429343	0.190995	0.15268
GO_ORGANIC_ANION_TRANSPORT	398	0.407542	1.22498	0.0173983	0.111247	0.0889298
GO_REGULATION_OF_ACTIN_FILAMENT_ORGANIZATION	239	0.410999	1.22384	0.0476524	0.201687	0.161227
GO_ACTIVATION_OF_INNATE_IMMUNE_RESPONSE	272	0.409703	1.22376	0.0368147	0.173618	0.138788
GO_REGULATION_OF_MULTI_ORGANISM_PROCESS	350	0.407506	1.22217	0.0229023	0.130199	0.10408
GO_PROTEIN_KINASE_B_SIGNALING	215	0.411561	1.22114	0.0625125	0.241779	0.193275
GO_EMBRYONIC_ORGAN_MORPHOGENESIS	253	0.409217	1.22006	0.0478335	0.202072	0.161534
GO_CELLULAR_PROCESS_INVOLVED_IN_REPRODUCTION_IN_MULTICELLULAR_ORGANISM	249	0.409157	1.2195	0.0486292	0.203735	0.162864
GO_SENSORY_ORGAN_MORPHOGENESIS	218	0.410193	1.21788	0.0640088	0.24547	0.196226
GO_EMBRYONIC_ORGAN_DEVELOPMENT	379	0.40532	1.21736	0.0224	0.128699	0.10288
GO_LIPID_LOCALIZATION	326	0.406144	1.21704	0.0290058	0.149529	0.119532
GO_STRIATED_MUSCLE_CELL_DIFFERENTIATION	229	0.408999	1.21625	0.0608974	0.238293	0.190489
GO_REGULATION_OF_HORMONE_SECRETION	221	0.408926	1.21484	0.0640088	0.24547	0.196226
GO_EPITHELIAL_CELL_DIFFERENTIATION	496	0.402673	1.2142	0.0126987	0.0901994	0.0721044
GO_PROTEIN_COMPLEX_OLIGOMERIZATION	491	0.402453	1.21335	0.0130987	0.0917053	0.0733082
GO_POSITIVE_REGULATION_OF_PROTEIN_COMPLEX_ASSEMBLY	230	0.407786	1.21307	0.0632886	0.243592	0.194725
GO_AXON_PART	351	0.404338	1.21293	0.0263974	0.141327	0.112975
GO_RESPONSE_TO_PEPTIDE_HORMONE	364	0.40344	1.2108	0.0279	0.146256	0.116915
GO_COATED_VESICLE	267	0.40337	1.20429	0.057423	0.229103	0.183143
GO_CELLULAR_RESPONSE_TO_EXTRACELLULAR_STIMULUS	242	0.40408	1.20374	0.0652653	0.248337	0.198518
GO_RESPONSE_TO_VIRUS	281	0.401893	1.20124	0.0516206	0.212442	0.169824
GO_MYELOID_CELL_DIFFERENTIATION	357	0.399689	1.19933	0.0346	0.167533	0.133924
GO_ACTIN_FILAMENT_ORGANIZATION	366	0.398549	1.19632	0.0359	0.171213	0.136866
GO_REGULATION_OF_ACTIN_FILAMENT_BASED_PROCESS	348	0.398042	1.19368	0.0426085	0.19006	0.151932
GO_GLAND_DEVELOPMENT	382	0.396261	1.19033	0.0373	0.174479	0.139477
GO_POSITIVE_REGULATION_OF_NEURON_DIFFERENTIATION	340	0.397084	1.19028	0.0465093	0.199465	0.15945
GO_MUSCLE_ORGAN_DEVELOPMENT	347	0.396064	1.18761	0.0476095	0.201687	0.161227
GO_MUSCLE_SYSTEM_PROCESS	384	0.394623	1.18545	0.0411	0.186746	0.149283
GO_INTRINSIC_COMPONENT_OF_ORGANELLE_MEMBRANE	360	0.393085	1.17981	0.0516	0.212442	0.169824
GO_AMEBOIDAL_TYPE_CELL_MIGRATION	356	0.392304	1.17708	0.0562	0.226191	0.180814
GO_CELLULAR_RESPONSE_TO_PEPTIDE	325	0.392749	1.17684	0.0635127	0.244158	0.195177
GO_CELL_CELL_JUNCTION	400	0.390615	1.17419	0.049495	0.206137	0.164784
GO_MORPHOGENESIS_OF_AN_EPITHELIUM	485	0.389056	1.17281	0.0362964	0.172197	0.137653
GO_POSITIVE_REGULATION_OF_ESTABLISHMENT_OF_PROTEIN_LOCALIZATION	391	0.386546	1.16155	0.0654935	0.248891	0.198961
GO_HISTONE_METHYLATION	124	-0.261011	-1.22027	0.0330579	0.162045	0.129537
GO_SPINDLE_POLE	154	-0.253135	-1.2438	0.0307692	0.15407	0.123162
GO_CONDENSED_CHROMOSOME_CENTROMERIC_REGION	114	-0.272427	-1.24904	0.0333333	0.162892	0.130214
GO_KINETOCHORE	130	-0.266782	-1.25277	0.0309278	0.154347	0.123383
GO_CATALYTIC_ACTIVITY_ACTING_ON_DNA	174	-0.256438	-1.26256	0.0212766	0.124156	0.0992489
GO_REGULATION_OF_DNA_REPLICATION	98	-0.276351	-1.2628	0.030837	0.15414	0.123218
GO_CILIARY_BASAL_BODY_PLASMA_MEMBRANE_DOCKING	95	-0.278839	-1.27676	0.04	0.183821	0.146944
GO_MRNA_EXPORT_FROM_NUCLEUS	107	-0.278239	-1.28033	0.0205128	0.121987	0.0975154
GO_NEGATIVE_REGULATION_OF_NEURON_DIFFERENTIATION	210	-0.250249	-1.28058	0.0357143	0.170713	0.136466
GO_POSITIVE_REGULATION_OF_GLIOGENESIS	67	-0.300452	-1.28607	0.0602151	0.236644	0.189171
GO_MRNA_TRANSPORT	142	-0.27027	-1.28668	0.0136986	0.0942412	0.0753354
GO_CENTRIOLE	126	-0.273623	-1.28797	0.0272727	0.1444	0.115432
GO_PEPTIDYL_LYSINE_METHYLATION	113	-0.282114	-1.28882	0.0201342	0.120583	0.0963928
GO_MACROMOLECULE_DEACYLATION	93	-0.283882	-1.2916	0.0267176	0.142172	0.113651
GO_ESTABLISHMENT_OF_CELL_POLARITY	126	-0.274407	-1.29166	0.0272727	0.1444	0.115432
GO_NEUROBLAST_PROLIFERATION	57	-0.312266	-1.29485	0.0611621	0.23883	0.190918
GO_DIENCEPHALON_DEVELOPMENT	62	-0.307627	-1.30126	0.0591398	0.233722	0.186835
GO_HISTONE_METHYLTRANSFERASE_ACTIVITY	55	-0.315998	-1.30172	0.0648012	0.247611	0.197937
GO_REGULATION_OF_TELOMERE_MAINTENANCE	77	-0.296863	-1.31075	0.0368421	0.173618	0.138788
GO_NUCLEAR_MATRIX	102	-0.28825	-1.31172	0.0238095	0.132827	0.10618
GO_HETEROCHROMATIN	73	-0.300991	-1.31459	0.0331754	0.162245	0.129697
GO_ATPASE_COMPLEX	94	-0.288074	-1.31843	0.0235294	0.132077	0.105581
GO_NEGATIVE_REGULATION_OF_GENE_EXPRESSION_EPIGENETIC	96	-0.288873	-1.31944	0.0258621	0.139203	0.111277
GO_SWI_SNF_SUPERFAMILY_TYPE_COMPLEX	74	-0.302298	-1.32019	0.0365854	0.172922	0.138232
GO_PANCREAS_DEVELOPMENT	63	-0.313886	-1.33466	0.036036	0.171604	0.137178
GO_METENCEPHALON_DEVELOPMENT	102	-0.293347	-1.33492	0.0142857	0.0973617	0.0778299
GO_HISTONE_DEACETYLASE_COMPLEX	68	-0.312263	-1.33684	0.0440529	0.193242	0.154475
GO_CORE_PROMOTER_BINDING	53	-0.328173	-1.34061	0.0460251	0.198104	0.158362
GO_CELL_FATE_SPECIFICATION	66	-0.316919	-1.34413	0.0422833	0.189538	0.151515
GO_CELL_CYCLE_CHECKPOINT	209	-0.264956	-1.35296	0.0384615	0.178152	0.142412
GO_BICARBONATE_TRANSPORT	35	-0.368885	-1.37126	0.0617597	0.240448	0.192211
GO_REGULATION_OF_CHROMOSOME_SEPARATION	59	-0.329733	-1.37322	0.030303	0.153194	0.122461
GO_RNA_HELICASE_ACTIVITY	48	-0.344779	-1.37539	0.0411471	0.186826	0.149347
GO_SMOOTH_MUSCLE_CELL_DIFFERENTIATION	55	-0.334021	-1.37596	0.0294551	0.150794	0.120543
GO_NEGATIVE_REGULATION_OF_GLIOGENESIS	34	-0.37299	-1.3778	0.0570962	0.228349	0.18254
GO_CHROMATIN_DNA_BINDING	91	-0.304774	-1.38256	0.0220588	0.127199	0.101682
GO_MITOTIC_SPINDLE_ASSEMBLY	52	-0.341134	-1.38465	0.0343879	0.16676	0.133306
GO_G2_DNA_DAMAGE_CHECKPOINT	31	-0.386547	-1.38685	0.0607225	0.237902	0.190176
GO_POSITIVE_REGULATION_OF_NOTCH_SIGNALING_PATHWAY	45	-0.351624	-1.38697	0.0537757	0.218098	0.174345
GO_POSTSYNAPTIC_SPECIALIZATION_ORGANIZATION	35	-0.375177	-1.39464	0.0558376	0.225161	0.179991
GO_VENTRICULAR_SYSTEM_DEVELOPMENT	27	-0.406652	-1.40744	0.0633663	0.243743	0.194846
GO_RECOMBINATIONAL_REPAIR	120	-0.303585	-1.41565	0.00729927	0.063563	0.0508116
GO_REGULATION_OF_GLIOGENESIS	108	-0.306612	-1.41584	0.00537634	0.0528716	0.042265
GO_METHYLTRANSFERASE_COMPLEX	113	-0.30998	-1.41612	0.00671141	0.0598741	0.0478627
GO_MICROTUBULE_ORGANIZING_CENTER_ORGANIZATION	126	-0.300924	-1.41647	0.00909091	0.0731502	0.0584755
GO_POSITIVE_REGULATION_OF_SYNAPSE_ASSEMBLY	65	-0.332843	-1.41653	0.0180361	0.113382	0.0906366
GO_TRANSCRIPTIONAL_REPRESSOR_COMPLEX	79	-0.319819	-1.42049	0.0191257	0.117612	0.0940174
GO_REGULATION_OF_SMOOTH_MUSCLE_CELL_DIFFERENTIATION	32	-0.391901	-1.4271	0.0493827	0.20594	0.164626
GO_INNER_EAR_AUDITORY_RECEPTOR_CELL_DIFFERENTIATION	26	-0.415873	-1.42741	0.0563107	0.226349	0.180941
GO_NEGATIVE_REGULATION_OF_CHROMOSOME_ORGANIZATION	128	-0.304607	-1.43091	0.00943396	0.074613	0.0596448
GO_SOMITOGENESIS	59	-0.344613	-1.43519	0.0127592	0.0902245	0.0721245
GO_SPINDLE_ORGANIZATION	160	-0.29728	-1.44151	0.0188679	0.116752	0.0933302
GO_CHROMOSOME_CENTROMERIC_REGION	187	-0.289032	-1.4432	0.0277778	0.145856	0.116596
GO_MISMATCH_REPAIR	32	-0.397759	-1.44843	0.0393519	0.181331	0.144954
GO_DNA_INTEGRITY_CHECKPOINT	153	-0.293444	-1.4485	0.0149254	0.100384	0.0802462
GO_NEURAL_PRECURSOR_CELL_PROLIFERATION	140	-0.304411	-1.45189	0.0136986	0.0942412	0.0753354
GO_CHROMOSOME_CONDENSATION	31	-0.40499	-1.45302	0.0368947	0.173736	0.138883
GO_PROTEIN_LOCALIZATION_TO_CHROMOSOME_TELOMERIC_REGION	27	-0.419939	-1.45342	0.0475248	0.201662	0.161206
GO_ATTACHMENT_OF_SPINDLE_MICROTUBULES_TO_KINETOCHORE	32	-0.399832	-1.45598	0.0362654	0.172197	0.137653
GO_AXIS_SPECIFICATION	68	-0.340446	-1.4575	0.0110132	0.0822084	0.0657165
GO_POSITIVE_REGULATION_OF_TRANSCRIPTION_BY_RNA_POLYMERASE_I	22	-0.44489	-1.45827	0.0610514	0.238724	0.190833
GO_H4_HISTONE_ACETYLTRANSFERASE_COMPLEX	41	-0.380588	-1.46079	0.0316973	0.157568	0.125958
GO_POSITIVE_REGULATION_OF_CILIUM_ASSEMBLY	23	-0.442753	-1.46465	0.0594406	0.234472	0.187435
GO_MICROTUBULE_ORGANIZING_CENTER_LOCALIZATION	28	-0.420448	-1.46798	0.0418702	0.188544	0.15072
GO_PHOTORECEPTOR_CELL_MAINTENANCE	27	-0.425748	-1.47353	0.040264	0.184248	0.147286
GO_CORE_PROMOTER_SEQUENCE_SPECIFIC_DNA_BINDING	44	-0.377293	-1.47964	0.0235162	0.132077	0.105581
GO_SYNAPTIC_MEMBRANE_ADHESION	27	-0.428282	-1.4823	0.0376238	0.175476	0.140274
GO_FILOPODIUM_TIP	16	-0.491001	-1.4826	0.065127	0.248258	0.198454
GO_CENTRIOLE_ASSEMBLY	36	-0.398519	-1.48338	0.0264317	0.141363	0.113004
GO_SPLICEOSOMAL_COMPLEX	173	-0.303161	-1.48967	0.0212766	0.124156	0.0992489
GO_RNA_POLYADENYLATION	45	-0.378942	-1.49473	0.0160183	0.105508	0.0843419
GO_CATALYTIC_STEP_2_SPLICEOSOME	86	-0.330445	-1.49478	0.00628931	0.0573451	0.045841
GO_TELOMERIC_DNA_BINDING	36	-0.401791	-1.49556	0.0229075	0.130199	0.10408
GO_REGULATION_OF_ENDOTHELIAL_CELL_DIFFERENTIATION	29	-0.425713	-1.49661	0.0306705	0.154047	0.123143
GO_SPINDLE_ASSEMBLY	100	-0.328635	-1.49702	0.00462963	0.047407	0.0378967
GO_ACETYLTRANSFERASE_ACTIVITY	96	-0.328367	-1.49983	0.00431035	0.045417	0.0363058
GO_REGULATION_OF_HISTONE_METHYLATION	57	-0.361772	-1.50013	0.00611621	0.0568629	0.0454556
GO_NUCLEAR_PERIPHERY	128	-0.320971	-1.50778	0.00943396	0.074613	0.0596448
GO_SOMITE_DEVELOPMENT	76	-0.341831	-1.50975	0.00997506	0.0772651	0.0617649
GO_CELL_PROLIFERATION_IN_HINDBRAIN	15	-0.512382	-1.51598	0.0576923	0.229863	0.18375
GO_ATTACHMENT_OF_MITOTIC_SPINDLE_MICROTUBULES_TO_KINETOCHORE	13	-0.536115	-1.51635	0.0595638	0.234584	0.187524
GO_NUCLEOSOME_BINDING	64	-0.356336	-1.51659	0.0056926	0.0548756	0.043867
GO_NEURON_FATE_COMMITMENT	53	-0.371742	-1.51859	0.0055788	0.0544497	0.0435265
GO_DNA_GEOMETRIC_CHANGE	92	-0.337349	-1.5206	0.00772201	0.065907	0.0526853
GO_POSITIVE_REGULATION_OF_HISTONE_METHYLATION	32	-0.417736	-1.52118	0.0216049	0.12538	0.100227
GO_THALAMUS_DEVELOPMENT	12	-0.551428	-1.522	0.0642312	0.246026	0.19667
GO_REPLISOME	27	-0.440744	-1.52543	0.0290429	0.149529	0.119532
GO_METHYLATION_DEPENDENT_CHROMATIN_SILENCING	15	-0.516286	-1.52753	0.0527728	0.215492	0.172262
GO_GOLGI_CIS_CISTERNA	19	-0.485699	-1.52903	0.0523045	0.21432	0.171325
GO_NEGATIVE_REGULATION_OF_METAPHASE_ANAPHASE_TRANSITION_OF_CELL_CYCLE	36	-0.410897	-1.52946	0.0193833	0.11803	0.0943522
GO_NUCLEAR_CHROMOSOME_SEGREGATION	230	-0.310981	-1.53533	0.0625	0.241779	0.193275
GO_METAPHASE_PLATE_CONGRESSION	55	-0.372718	-1.53536	0.00589102	0.0560026	0.0447679
GO_DORSAL_VENTRAL_PATTERN_FORMATION	74	-0.351672	-1.53582	0.00731707	0.0635783	0.0508239
GO_POSTSYNAPTIC_MEMBRANE_ASSEMBLY	12	-0.556999	-1.53738	0.0614211	0.239504	0.191457
GO_CELL_PROLIFERATION_IN_FOREBRAIN	22	-0.469499	-1.53893	0.040701	0.185331	0.148152
GO_CONDENSED_CHROMOSOME_OUTER_KINETOCHORE	12	-0.558575	-1.54173	0.0606182	0.237787	0.190084
GO_HAIR_CELL_DIFFERENTIATION	31	-0.430141	-1.54326	0.019216	0.117993	0.0943225
GO_KINESIN_COMPLEX	47	-0.390271	-1.54331	0.00970874	0.0758405	0.0606261
GO_KINETOCHORE_ORGANIZATION	21	-0.477707	-1.54415	0.0430701	0.191178	0.152826
GO_PROTEIN_LOCALIZATION_TO_CHROMATIN	26	-0.450717	-1.54701	0.0278317	0.146019	0.116726
GO_REGULATION_OF_DNA_TEMPLATED_TRANSCRIPTION_ELONGATION	46	-0.392706	-1.54924	0.00830368	0.0692119	0.0553272
GO_SCHWANN_CELL_DIFFERENTIATION	36	-0.416621	-1.55076	0.0176211	0.112091	0.0896047
GO_NEGATIVE_REGULATION_OF_CHROMOSOME_SEGREGATION	42	-0.400718	-1.55269	0.0126183	0.0899302	0.0718892
GO_APOLIPOPROTEIN_BINDING	14	-0.535788	-1.55511	0.0473934	0.20162	0.161173
GO_VENTRAL_SPINAL_CORD_INTERNEURON_DIFFERENTIATION	14	-0.535845	-1.55527	0.0473934	0.20162	0.161173
GO_MITOTIC_SISTER_CHROMATID_COHESION	22	-0.474748	-1.55614	0.035048	0.169057	0.135142
GO_POSITIVE_REGULATION_OF_CENTROSOME_CYCLE	11	-0.5779	-1.55686	0.0560855	0.225873	0.180561
GO_THYROID_HORMONE_RECEPTOR_BINDING	27	-0.449861	-1.55699	0.0264026	0.141327	0.112975
GO_SODIUM_INDEPENDENT_ORGANIC_ANION_TRANSPORT	10	-0.597496	-1.55736	0.0573621	0.229103	0.183143
GO_SEMINIFEROUS_TUBULE_DEVELOPMENT	11	-0.57861	-1.55877	0.0549409	0.22211	0.177552
GO_HISTONE_METHYLTRANSFERASE_ACTIVITY_H3_K4_SPECIFIC_	14	-0.53737	-1.5597	0.0473934	0.20162	0.161173
GO_RETINA_LAYER_FORMATION	20	-0.488505	-1.56078	0.0403226	0.184248	0.147286
GO_REGULATION_OF_RESPIRATORY_GASEOUS_EXCHANGE_BY_NEUROLOGICAL_SYSTEM_PROCESS	10	-0.599552	-1.56272	0.056266	0.226313	0.180912
GO_HISTONE_H2B_UBIQUITINATION	12	-0.566656	-1.56403	0.054998	0.222199	0.177623
GO_NUCLEAR_HETEROCHROMATIN	31	-0.436224	-1.56508	0.0176787	0.112136	0.0896404
GO_REGULATION_OF_NEUROBLAST_PROLIFERATION	30	-0.440971	-1.56645	0.0199704	0.120297	0.0961638
GO_ARMADILLO_REPEAT_DOMAIN_BINDING	10	-0.60109	-1.56673	0.0559006	0.225272	0.18008
GO_MITOTIC_SPINDLE_ORGANIZATION	101	-0.344897	-1.57028	0.00469484	0.0476469	0.0380885
GO_POSITIVE_REGULATION_OF_TRANSCRIPTION_OF_NOTCH_RECEPTOR_TARGET	18	-0.506007	-1.57355	0.0419371	0.188657	0.150811
GO_REGULATION_OF_ACTIVIN_RECEPTOR_SIGNALING_PATHWAY	21	-0.487123	-1.57459	0.036444	0.17274	0.138087
GO_MISMATCH_REPAIR_COMPLEX_BINDING	11	-0.584789	-1.57542	0.0518886	0.212891	0.170183
GO_VITAMIN_D_RECEPTOR_BINDING	15	-0.534236	-1.58064	0.0415921	0.188173	0.150424
GO_ENDODEOXYRIBONUCLEASE_ACTIVITY_PRODUCING_3_PHOSPHOMONOESTERS	11	-0.586804	-1.58085	0.0511255	0.211259	0.168878
GO_PCG_PROTEIN_COMPLEX	45	-0.401708	-1.58453	0.00686499	0.0608849	0.0486708
GO_DNA_DOUBLE_STRAND_BREAK_PROCESSING	23	-0.479842	-1.58734	0.0244755	0.133856	0.107003
GO_PROTEIN_HORMONE_RECEPTOR_ACTIVITY	12	-0.575187	-1.58758	0.0453633	0.196947	0.157437
GO_RNA_POLYMERASE_BINDING	59	-0.381601	-1.58923	0.0015949	0.0238404	0.0190578
GO_POSITIVE_REGULATION_OF_TRANSCRIPTION_OF_NUCLEOLAR_LARGE_RRNA_BY_RNA_POLYMERASE_I	10	-0.610225	-1.59054	0.0489587	0.204845	0.163751
GO_EXCITATORY_SYNAPSE_ASSEMBLY	25	-0.46923	-1.59181	0.0186683	0.11605	0.092769
GO_DNA_UNWINDING_INVOLVED_IN_DNA_REPLICATION	10	-0.611783	-1.5946	0.048228	0.202858	0.162163
GO_MRNA_3_END_PROCESSING	96	-0.349605	-1.59684	0.00431035	0.045417	0.0363058
GO_INTERSTRAND_CROSS_LINK_REPAIR	53	-0.391145	-1.59785	0.0027894	0.0348291	0.027842
GO_2_OXOGLUTARATE_METABOLIC_PROCESS	16	-0.529247	-1.59808	0.0364896	0.17274	0.138087
GO_REGULATION_OF_SISTER_CHROMATID_COHESION	22	-0.487738	-1.59872	0.027134	0.143906	0.115037
GO_NEGATIVE_REGULATION_OF_ASTROCYTE_DIFFERENTIATION	10	-0.6138	-1.59986	0.0474973	0.201662	0.161206
GO_PRIMARY_MIRNA_PROCESSING	10	-0.615341	-1.60388	0.0460358	0.198104	0.158362
GO_ECTODERM_DEVELOPMENT	20	-0.505014	-1.61353	0.0311828	0.155497	0.124303
GO_MLL1_2_COMPLEX	29	-0.459078	-1.6139	0.0128388	0.0905419	0.0723782
GO_NEGATIVE_REGULATION_OF_DNA_DEPENDENT_DNA_REPLICATION	25	-0.475746	-1.61392	0.0155569	0.103111	0.0824262
GO_NEGATIVE_REGULATION_OF_DNA_TEMPLATED_TRANSCRIPTION_ELONGATION	13	-0.571159	-1.61547	0.0356544	0.170713	0.136466
GO_SISTER_CHROMATID_COHESION	53	-0.395693	-1.61643	0.0027894	0.0348291	0.027842
GO_PRP19_COMPLEX	13	-0.571523	-1.61649	0.0356544	0.170713	0.136466
GO_ESTABLISHMENT_OF_EPITHELIAL_CELL_POLARITY	29	-0.459951	-1.61697	0.0121255	0.0873011	0.0697876
GO_POSITIVE_REGULATION_OF_GLUCONEOGENESIS	12	-0.586391	-1.6185	0.0393416	0.181331	0.144954
GO_POSITIVE_REGULATION_OF_ENDOTHELIAL_CELL_DIFFERENTIATION	15	-0.547174	-1.61892	0.0344365	0.166868	0.133393
GO_EPITHELIAL_CELL_FATE_COMMITMENT	15	-0.547704	-1.62048	0.033542	0.163727	0.130882
GO_REGULATION_OF_SISTER_CHROMATID_SEGREGATION	77	-0.367037	-1.62059	0.00263158	0.0332512	0.0265807
GO_SECONDARY_METABOLITE_BIOSYNTHETIC_PROCESS	22	-0.494741	-1.62167	0.0209158	0.123298	0.0985632
GO_REGULATION_OF_CIRCADIAN_SLEEP_WAKE_CYCLE	13	-0.573905	-1.62323	0.0352349	0.169571	0.135553
GO_SIN3_COMPLEX	13	-0.57414	-1.6239	0.0352349	0.169571	0.135553
GO_TAU_PROTEIN_KINASE_ACTIVITY	22	-0.496821	-1.62849	0.0209158	0.123298	0.0985632
GO_NEGATIVE_REGULATION_OF_PRI_MIRNA_TRANSCRIPTION_BY_RNA_POLYMERASE_II	12	-0.590549	-1.62998	0.0365315	0.172796	0.138131
GO_CALCIUM_DEPENDENT_CELL_CELL_ADHESION_VIA_PLASMA_MEMBRANE_CELL_ADHESION_MOLECULES	44	-0.415755	-1.63047	0.00447928	0.0467304	0.0373558
GO_REPLICATION_FORK_PROCESSING	32	-0.44776	-1.6305	0.0138889	0.0951374	0.0760518
GO_TELOMERE_MAINTENANCE_IN_RESPONSE_TO_DNA_DAMAGE	13	-0.576521	-1.63063	0.0331376	0.162245	0.129697
GO_MRNA_CLEAVAGE_FACTOR_COMPLEX	19	-0.51876	-1.63311	0.0290005	0.149529	0.119532
GO_HISTONE_H4_K20_METHYLATION	10	-0.626766	-1.63366	0.0379978	0.176697	0.141249
GO_EMBRYONIC_AXIS_SPECIFICATION	29	-0.465575	-1.63675	0.00927247	0.074168	0.0592891
GO_N_ACETYLTRANSFERASE_ACTIVITY	80	-0.368887	-1.63692	0.00282486	0.0349962	0.0279756
GO_LATERAL_VENTRICLE_DEVELOPMENT	12	-0.593864	-1.63913	0.0349257	0.168723	0.134876
GO_REGULATION_OF_POSTSYNAPTIC_DENSITY_ORGANIZATION	16	-0.542847	-1.63915	0.0295612	0.150972	0.120685
GO_HISTONE_H3_K9_TRIMETHYLATION	15	-0.555201	-1.64267	0.0281753	0.14673	0.117295
GO_RETINA_MORPHOGENESIS_IN_CAMERA_TYPE_EYE	43	-0.422801	-1.64501	0.00323974	0.0376368	0.0300864
GO_N_ACYLTRANSFERASE_ACTIVITY	94	-0.36116	-1.65292	0.00392157	0.0430745	0.0344333
GO_MITOTIC_SPINDLE_MIDZONE	12	-0.599077	-1.65352	0.0321156	0.158601	0.126784
GO_RESPONSE_TO_ANTIMETABOLITE	12	-0.59919	-1.65383	0.0321156	0.158601	0.126784
GO_FOUR_WAY_JUNCTION_DNA_BINDING	16	-0.548366	-1.65581	0.0281755	0.14673	0.117295
GO_TELOMERIC_LOOP_DISASSEMBLY	11	-0.616197	-1.66003	0.033575	0.163727	0.130882
GO_PROTEIN_ACETYLTRANSFERASE_COMPLEX	90	-0.366681	-1.66377	0.00359712	0.0404549	0.0323392
GO_LYSINE_N_METHYLTRANSFERASE_ACTIVITY	55	-0.404823	-1.66762	0.00147275	0.0227291	0.0181694
GO_DNA_DEPENDENT_DNA_REPLICATION_MAINTENANCE_OF_FIDELITY	42	-0.431872	-1.67341	0.00315457	0.0369861	0.0295663
GO_HISTONE_DEUBIQUITINATION	21	-0.518507	-1.67603	0.0193263	0.11803	0.0943522
GO_CEREBELLAR_CORTEX_DEVELOPMENT	45	-0.425888	-1.67991	0.00343249	0.0391588	0.0313032
GO_DNA_REPLICATION_CHECKPOINT	15	-0.568081	-1.68077	0.0232558	0.131238	0.10491
GO_TUBULIN_DEACETYLATION	11	-0.624195	-1.68158	0.0301412	0.153186	0.122455
GO_TELOMERE_MAINTENANCE_VIA_SEMI_CONSERVATIVE_REPLICATION	28	-0.483668	-1.68871	0.00558269	0.0544497	0.0435265
GO_MODIFICATION_DEPENDENT_PROTEIN_BINDING	136	-0.351351	-1.6888	0.0126582	0.0900497	0.0719847
GO_PRONUCLEUS	13	-0.597274	-1.68933	0.0239094	0.133033	0.106345
GO_BASAL_TRANSCRIPTION_MACHINERY_BINDING	56	-0.409063	-1.69053	0.00149254	0.0229786	0.0183688
GO_CHROMOSOME_SEPARATION	83	-0.37855	-1.69126	0.00299401	0.0361127	0.0288681
GO_HISTONE_H4_K5_ACETYLATION	16	-0.560228	-1.69163	0.0235566	0.132113	0.105609
GO_DORSAL_SPINAL_CORD_DEVELOPMENT	15	-0.571882	-1.69202	0.0228086	0.129961	0.10389
GO_POSTSYNAPTIC_DENSITY_ASSEMBLY	18	-0.544438	-1.69306	0.0214678	0.124812	0.0997736
GO_REGULATION_OF_NEURAL_PRECURSOR_CELL_PROLIFERATION	82	-0.380987	-1.69666	0.00294985	0.0358447	0.0286538
GO_NEGATIVE_REGULATION_OF_TRANSCRIPTION_ELONGATION_FROM_RNA_POLYMERASE_II_PROMOTER	11	-0.630258	-1.69791	0.0267074	0.142172	0.113651
GO_REGULATION_OF_LONG_TERM_SYNAPTIC_DEPRESSION	14	-0.585685	-1.69993	0.019819	0.119612	0.0956165
GO_DNA_STRAND_ELONGATION_INVOLVED_IN_DNA_REPLICATION	14	-0.585695	-1.69996	0.019819	0.119612	0.0956165
GO_POSITIVE_REGULATION_OF_NEUROBLAST_PROLIFERATION	23	-0.514485	-1.70194	0.0110723	0.0823345	0.0658173
GO_INTERLEUKIN_2_SECRETION	10	-0.653358	-1.70297	0.0244794	0.133856	0.107003
GO_REGULATION_OF_NUCLEOBASE_CONTAINING_COMPOUND_TRANSPORT	16	-0.564476	-1.70446	0.0226328	0.12945	0.103481
GO_POST_MRNA_RELEASE_SPLICEOSOMAL_COMPLEX	10	-0.656033	-1.70994	0.0237486	0.132603	0.106002
GO_ADULT_HEART_DEVELOPMENT	11	-0.63625	-1.71405	0.0247997	0.134909	0.107845
GO_FORMATION_OF_EXTRACHROMOSOMAL_CIRCULAR_DNA	15	-0.58092	-1.71876	0.0205725	0.121987	0.0975154
GO_MICRO_RIBONUCLEOPROTEIN_COMPLEX	11	-0.638484	-1.72007	0.0240366	0.133304	0.106562
GO_PROTEIN_LOCALIZATION_TO_CHROMOSOME_CENTROMERIC_REGION	22	-0.525698	-1.72314	0.0101752	0.078043	0.0623867
GO_REGULATION_OF_DNA_DEPENDENT_DNA_REPLICATION	49	-0.431536	-1.72466	0.001287	0.0212038	0.0169501
GO_GAMMA_CATENIN_BINDING	10	-0.662928	-1.72791	0.0219218	0.12687	0.101419
GO_CHROMOCENTER	12	-0.626514	-1.72925	0.0224809	0.128866	0.103014
GO_EMBRYONIC_PATTERN_SPECIFICATION	51	-0.428402	-1.73157	0.00135135	0.0217003	0.017347
GO_REGULATION_OF_TRANSCRIPTION_ELONGATION_FROM_RNA_POLYMERASE_II_PROMOTER	28	-0.496747	-1.73437	0.00418702	0.0450904	0.0360448
GO_ESTABLISHMENT_OF_SPINDLE_ORIENTATION	26	-0.508019	-1.74369	0.00647249	0.0582341	0.0465517
GO_SIN3_TYPE_COMPLEX	16	-0.578894	-1.74799	0.0212471	0.124156	0.0992489
GO_POSITIVE_REGULATION_OF_OLIGODENDROCYTE_DIFFERENTIATION	17	-0.570457	-1.75418	0.0149398	0.100384	0.0802462
GO_DNA_POLYMERASE_BINDING	17	-0.57118	-1.7564	0.0144578	0.0981863	0.0784891
GO_MICROTUBULE_CYTOSKELETON_ORGANIZATION_INVOLVED_IN_MITOSIS	121	-0.375368	-1.75837	0.00735294	0.0638026	0.0510031
GO_HISTONE_H3_K9_MODIFICATION	43	-0.452124	-1.7591	0.00107991	0.0192413	0.0153813
GO_CEREBELLAR_GRANULAR_LAYER_DEVELOPMENT	13	-0.622674	-1.76117	0.017198	0.110636	0.088441
GO_POSTSYNAPTIC_SPECIALIZATION_ASSEMBLY	22	-0.538052	-1.76363	0.00678349	0.0603474	0.0482411
GO_DNA_STRAND_ELONGATION	21	-0.546496	-1.76651	0.00773054	0.065907	0.0526853
GO_ADA2_GCN5_ADA3_TRANSCRIPTION_ACTIVATOR_COMPLEX	15	-0.598244	-1.77002	0.0169946	0.109984	0.08792
GO_MITOCHONDRION_DISTRIBUTION	15	-0.59959	-1.774	0.0165474	0.107651	0.0860554
GO_PROTEIN_LOCALIZATION_TO_KINETOCHORE	17	-0.576928	-1.77408	0.0120482	0.0870406	0.0695794
GO_HISTONE_METHYLTRANSFERASE_ACTIVITY_H3_K9_SPECIFIC_	10	-0.681544	-1.77644	0.0146145	0.0988273	0.0790015
GO_HISTONE_DEMETHYLASE_ACTIVITY_H3_K9_SPECIFIC_	12	-0.645131	-1.78063	0.0176636	0.112136	0.0896404
GO_METHYLATED_HISTONE_BINDING	62	-0.421101	-1.78126	0.00179211	0.0259157	0.0207167
GO_MRNA_CIS_SPLICING_VIA_SPLICEOSOME	30	-0.502447	-1.78483	0.00221894	0.029631	0.0236867
GO_SPINAL_CORD_MOTOR_NEURON_DIFFERENTIATION	26	-0.52117	-1.78883	0.00453074	0.0469584	0.037538
GO_MICROTUBULE_MINUS_END_BINDING	10	-0.686754	-1.79001	0.0127877	0.0903258	0.0722054
GO_NUCLEAR_REPLICATION_FORK	41	-0.466431	-1.79027	0.0010225	0.0184777	0.0147709
GO_DNA_REPLICATION_ORIGIN_BINDING	17	-0.582868	-1.79234	0.0106024	0.0797759	0.063772
GO_SPLICEOSOMAL_TRI_SNRNP_COMPLEX_ASSEMBLY	12	-0.649851	-1.79366	0.0152549	0.101641	0.0812505
GO_REGULATION_OF_CHROMOSOME_SEGREGATION	96	-0.395804	-1.80786	0.00431035	0.045417	0.0363058
GO_REGULATION_OF_OLIGODENDROCYTE_DIFFERENTIATION	31	-0.506421	-1.81694	0.00307456	0.0364522	0.0291395
GO_POSTSYNAPSE_ASSEMBLY	32	-0.499589	-1.81924	0.00154321	0.0233618	0.0186751
GO_OLIGODENDROCYTE_DIFFERENTIATION	89	-0.402483	-1.821	0.00352113	0.0399544	0.0319391
GO_HISTONE_METHYLTRANSFERASE_COMPLEX	86	-0.404434	-1.82947	0.00314465	0.036938	0.0295279
GO_URETER_DEVELOPMENT	16	-0.606119	-1.8302	0.012933	0.0908463	0.0726215
GO_HISTONE_BINDING	180	-0.374706	-1.83469	0.0243902	0.133856	0.107003
GO_COHESIN_COMPLEX	11	-0.681651	-1.83636	0.0110645	0.0823345	0.0658173
GO_ESC_E_Z_COMPLEX	15	-0.6215	-1.83882	0.0111807	0.082936	0.0662982
GO_REGULATION_OF_HISTONE_H3_K9_METHYLATION	20	-0.578661	-1.84883	0.00483871	0.0486847	0.0389181
GO_SULFUR_AMINO_ACID_METABOLIC_PROCESS	15	-0.624961	-1.84906	0.0102862	0.0783338	0.0626192
GO_SPINAL_CORD_DEVELOPMENT	87	-0.411153	-1.86317	0.00326797	0.0377655	0.0301894
GO_PURINE_NTP_DEPENDENT_HELICASE_ACTIVITY	74	-0.427208	-1.8657	0.00243902	0.0316375	0.0252907
GO_ATP_DEPENDENT_3_5_DNA_HELICASE_ACTIVITY	10	-0.716501	-1.86755	0.00621118	0.0570443	0.0456006
GO_CEREBELLAR_PURKINJE_CELL_LAYER_DEVELOPMENT	23	-0.565155	-1.86956	0.00291375	0.0355054	0.0283826
GO_RNA_POLYMERASE_CORE_ENZYME_BINDING	44	-0.47682	-1.86995	0.00111982	0.0195676	0.0156421
GO_SPINDLE_LOCALIZATION	38	-0.49698	-1.87121	0.000961538	0.0181416	0.0145022
GO_NUCLEAR_DNA_REPLICATION	53	-0.458358	-1.87242	0.0013947	0.0220911	0.0176594
GO_SISTER_CHROMATID_SEGREGATION	172	-0.381825	-1.87696	0.0204082	0.121637	0.0972357
GO_HOMOPHILIC_CELL_ADHESION_VIA_PLASMA_MEMBRANE_ADHESION_MOLECULES	155	-0.384098	-1.89284	0.015873	0.104769	0.0837508
GO_HISTONE_H3_K9_DEMETHYLATION	13	-0.670263	-1.89577	0.00755034	0.0651213	0.0520573
GO_DNA_DEPENDENT_ATPASE_ACTIVITY	84	-0.421588	-1.89601	0.00302115	0.0362238	0.0289569
GO_3_5_DNA_HELICASE_ACTIVITY	15	-0.641855	-1.89905	0.00670841	0.0598741	0.0478627
GO_REPLICATION_FORK	66	-0.447786	-1.89917	0.00211416	0.0288943	0.0230978
GO_RESOLUTION_OF_MEIOTIC_RECOMBINATION_INTERMEDIATES	14	-0.654922	-1.90089	0.00517018	0.0510818	0.0408342
GO_POSITIVE_REGULATION_OF_TRANSCRIPTION_BY_RNA_POLYMERASE_III	10	-0.730939	-1.90518	0.004019	0.0437648	0.0349851
GO_GASTRULATION_WITH_MOUTH_FORMING_SECOND	23	-0.576224	-1.90618	0.002331	0.0305921	0.024455
GO_MITOTIC_SPINDLE	94	-0.416988	-1.90843	0.00392157	0.0430745	0.0344333
GO_CONDENSED_NUCLEAR_CHROMOSOME_KINETOCHORE	14	-0.664395	-1.92838	0.00473934	0.0479452	0.0383268
GO_ENTERIC_NERVOUS_SYSTEM_DEVELOPMENT	11	-0.716032	-1.92898	0.0045784	0.0472209	0.0377478
GO_H4_HISTONE_ACETYLTRANSFERASE_ACTIVITY	21	-0.59775	-1.93218	0.00220872	0.0296193	0.0236774
GO_MCM_COMPLEX	11	-0.718439	-1.93547	0.0045784	0.0472209	0.0377478
GO_HISTONE_LYSINE_N_METHYLTRANSFERASE_ACTIVITY	42	-0.501651	-1.94379	0.00105152	0.0188413	0.0150615
GO_REGULATION_OF_EXCITATORY_SYNAPSE_ASSEMBLY	15	-0.657215	-1.94449	0.00447227	0.0467304	0.0373558
GO_NEGATIVE_REGULATION_OF_HISTONE_H3_K9_METHYLATION	12	-0.712256	-1.9659	0.00361301	0.0405616	0.0324245
GO_MITOTIC_SISTER_CHROMATID_SEGREGATION	144	-0.409105	-1.97168	0.0136986	0.0942412	0.0753354
GO_MITOTIC_SPINDLE_POLE	26	-0.574445	-1.97169	0.000647249	0.0145071	0.0115968
GO_DNA_SECONDARY_STRUCTURE_BINDING	25	-0.581675	-1.97327	0.000622278	0.0141473	0.0113092
GO_PROTEIN_LOCALIZATION_TO_CHROMOSOME	79	-0.446458	-1.98295	0.00273224	0.034318	0.0274335
GO_LYSINE_ACETYLATED_HISTONE_BINDING	17	-0.645586	-1.9852	0.00240964	0.0313204	0.0250372
GO_NEGATIVE_REGULATION_OF_HISTONE_METHYLATION	21	-0.615974	-1.99109	0.00110436	0.0193507	0.0154688
GO_VENTRAL_SPINAL_CORD_DEVELOPMENT	38	-0.529776	-1.99469	0.000961538	0.0181416	0.0145022
GO_REGULATION_OF_DEVELOPMENT_HETEROCHRONIC	12	-0.726467	-2.00513	0.00281012	0.0349849	0.0279666
GO_MITOTIC_CHROMOSOME_CONDENSATION	17	-0.657857	-2.02294	0.000963855	0.0181416	0.0145022
GO_DNA_ENDOREDUPLICATION	10	-0.781789	-2.03772	0.000730727	0.01545	0.0123506
GO_GLIAL_CELL_FATE_COMMITMENT	13	-0.723919	-2.04753	0.00251678	0.0322504	0.0257806
GO_ESTABLISHMENT_OF_MITOTIC_SPINDLE_LOCALIZATION	26	-0.599797	-2.0587	0.000647249	0.0145071	0.0115968
GO_PEPTIDE_N_ACETYLTRANSFERASE_ACTIVITY	68	-0.481389	-2.06089	0.00220264	0.0296004	0.0236622
GO_REGULATION_OF_POSTSYNAPTIC_SPECIALIZATION_ASSEMBLY	14	-0.710912	-2.06339	0.00215424	0.0291974	0.0233401
GO_CENTRIOLE_CENTRIOLE_COHESION	14	-0.717643	-2.08293	0.00172339	0.0251878	0.0201348
GO_HELICASE_ACTIVITY	144	-0.435093	-2.09693	0.0136986	0.0942412	0.0753354
GO_ATP_DEPENDENT_DNA_HELICASE_ACTIVITY	37	-0.556926	-2.09755	0.000907441	0.0174951	0.0139854
GO_DNA_DEPENDENT_DNA_REPLICATION	142	-0.442602	-2.1071	0.0136986	0.0942412	0.0753354
GO_CEREBELLAR_PURKINJE_CELL_LAYER_MORPHOGENESIS	13	-0.746871	-2.11245	0.00167785	0.0246357	0.0196935
GO_DNA_REPLICATION_INITIATION	35	-0.568746	-2.1142	0.000846024	0.0166656	0.0133223
GO_FOREGUT_MORPHOGENESIS	10	-0.811838	-2.11605	0.000365364	0.0104392	0.00834498
GO_NEURONAL_STEM_CELL_POPULATION_MAINTENANCE	20	-0.662438	-2.1165	0.00107527	0.0192125	0.0153583
GO_PROTEIN_LOCALIZATION_TO_CELL_CORTEX	10	-0.818148	-2.13249	0.000365364	0.0104392	0.00834498
GO_CELL_CYCLE_DNA_REPLICATION	63	-0.501811	-2.13372	0.0018018	0.0259157	0.0207167
GO_NEGATIVE_REGULATION_OF_DENDRITE_MORPHOGENESIS	14	-0.73702	-2.13917	0.000861698	0.0168177	0.0134439
GO_DNA_HELICASE_ACTIVITY	48	-0.539435	-2.15191	0.00124688	0.0207041	0.0165507
GO_POSITIVE_REGULATION_OF_NEURAL_PRECURSOR_CELL_PROLIFERATION	50	-0.536146	-2.15579	0.00130719	0.0213579	0.0170733
GO_HINDBRAIN_MORPHOGENESIS	38	-0.572844	-2.15685	0.000961538	0.0181416	0.0145022
GO_SERINE_FAMILY_AMINO_ACID_BIOSYNTHETIC_PROCESS	17	-0.704244	-2.16558	0.000481928	0.0123261	0.00985333
GO_CEREBELLAR_CORTEX_MORPHOGENESIS	29	-0.618965	-2.17599	0.000713267	0.0152846	0.0122184
GO_HISTONE_H3_K9_METHYLATION	34	-0.608378	-2.24731	0.000815661	0.016541	0.0132227
GO_HOMOCYSTEINE_METABOLIC_PROCESS	11	-0.869649	-2.34283	0.000381534	0.0106496	0.00851314
GO_CELL_DIFFERENTIATION_IN_HINDBRAIN	17	-0.765629	-2.35434	0.000481928	0.0123261	0.00985333
GO_CEREBELLAR_CORTEX_FORMATION	20	-0.768383	-2.45499	0.000537634	0.0128204	0.0102485
GO_CELL_DIFFERENTIATION_IN_SPINAL_CORD	40	-0.662315	-2.53561	0.000987167	0.0182368	0.0145783

## Sheet: CGGA
Description	Set size	Enrichment score	NES	pvalue	p.adjust	qvalues
GO_ADAPTIVE_IMMUNE_RESPONSE_BASED_ON_SOMATIC_RECOMBINATION_OF_IMMUNE_RECEPTORS_BUILT_FROM_IMMUNOGLOBULIN_SUPERFAMILY_DOMAINS	260	0.712665	2.859	0.000161473	0.00209648	0.00136624
GO_LEUKOCYTE_MIGRATION	400	0.685175	2.8557	0.000155231	0.00209648	0.00136624
GO_HUMORAL_IMMUNE_RESPONSE_MEDIATED_BY_CIRCULATING_IMMUNOGLOBULIN	74	0.834232	2.82629	0.00017963	0.00209648	0.00136624
GO_ADAPTIVE_IMMUNE_RESPONSE	377	0.675087	2.80489	0.000155569	0.00209648	0.00136624
GO_EXTRACELLULAR_MATRIX_STRUCTURAL_CONSTITUENT	144	0.743308	2.78836	0.000169377	0.00209648	0.00136624
GO_HUMORAL_IMMUNE_RESPONSE	195	0.715261	2.77738	0.000166417	0.00209648	0.00136624
GO_REGULATION_OF_HUMORAL_IMMUNE_RESPONSE	80	0.806493	2.76727	0.000178126	0.00209648	0.00136624
GO_LYMPHOCYTE_MEDIATED_IMMUNITY	248	0.689602	2.75402	0.000161891	0.00209648	0.00136624
GO_B_CELL_MEDIATED_IMMUNITY	133	0.739889	2.74331	0.000170678	0.00209648	0.00136624
GO_ANTIGEN_BINDING	84	0.789998	2.7347	0.000178317	0.00209648	0.00136624
GO_LEUKOCYTE_CHEMOTAXIS	187	0.70492	2.72629	0.000166583	0.00209648	0.00136624
GO_DEFENSE_RESPONSE_TO_OTHER_ORGANISM	379	0.653182	2.71312	0.000155982	0.00209648	0.00136624
GO_GRANULOCYTE_MIGRATION	110	0.749134	2.70851	0.0001731	0.00209648	0.00136624
GO_VESICLE_LUMEN	302	0.65451	2.66892	0.000157654	0.00209648	0.00136624
GO_DEFENSE_RESPONSE_TO_BACTERIUM	174	0.695456	2.66803	0.000166945	0.00209648	0.00136624
GO_MYELOID_LEUKOCYTE_MIGRATION	170	0.69646	2.66694	0.000166945	0.00209648	0.00136624
GO_NEUTROPHIL_MIGRATION	91	0.760382	2.66667	0.000177525	0.00209648	0.00136624
GO_COMPLEMENT_ACTIVATION	84	0.767821	2.65793	0.000178317	0.00209648	0.00136624
GO_RESPONSE_TO_INTERFERON_GAMMA	178	0.688218	2.64617	0.000166889	0.00209648	0.00136624
GO_REGULATION_OF_IMMUNE_EFFECTOR_PROCESS	370	0.637017	2.64436	0.000155183	0.00209648	0.00136624
GO_SPECIFIC_GRANULE	147	0.699488	2.63166	0.000168691	0.00209648	0.00136624
GO_EXTRACELLULAR_STRUCTURE_ORGANIZATION	379	0.628766	2.6117	0.000155982	0.00209648	0.00136624
GO_CELL_CHEMOTAXIS	253	0.652826	2.61057	0.00016218	0.00209648	0.00136624
GO_COLLAGEN_CONTAINING_EXTRACELLULAR_MATRIX	359	0.629967	2.60426	0.000156863	0.00209648	0.00136624
GO_BLOOD_MICROPARTICLE	104	0.724033	2.59351	0.000174125	0.00209648	0.00136624
GO_RESPONSE_TO_BACTERIUM	494	0.611868	2.5923	0.000152022	0.00209648	0.00136624
GO_MONOCYTE_CHEMOTAXIS	49	0.810001	2.56003	0.000182315	0.00209648	0.00136624
GO_COLLAGEN_FIBRIL_ORGANIZATION	50	0.804875	2.55245	0.000182482	0.00209648	0.00136624
GO_PHAGOCYTOSIS	266	0.630692	2.53857	0.000160539	0.00209648	0.00136624
GO_ENDOPLASMIC_RETICULUM_LUMEN	274	0.626293	2.52945	0.000160102	0.00209648	0.00136624
GO_POSITIVE_REGULATION_OF_LEUKOCYTE_MIGRATION	113	0.69662	2.528	0.000172682	0.00209648	0.00136624
GO_TERTIARY_GRANULE	148	0.669884	2.52206	0.000168919	0.00209648	0.00136624
GO_POSITIVE_REGULATION_OF_LYMPHOCYTE_ACTIVATION	266	0.625973	2.51957	0.000160539	0.00209648	0.00136624
GO_ACUTE_INFLAMMATORY_RESPONSE	91	0.717088	2.51484	0.000177525	0.00209648	0.00136624
GO_POSITIVE_REGULATION_OF_CELL_ACTIVATION	317	0.613637	2.51255	0.000157183	0.00209648	0.00136624
GO_T_CELL_MEDIATED_IMMUNITY	92	0.713641	2.5071	0.000177494	0.00209648	0.00136624
GO_REGULATION_OF_ADAPTIVE_IMMUNE_RESPONSE	143	0.666473	2.49792	0.000169319	0.00209648	0.00136624
GO_CHEMOKINE_RECEPTOR_BINDING	46	0.798972	2.49487	0.000183117	0.00209648	0.00136624
GO_REGULATION_OF_B_CELL_ACTIVATION	128	0.675925	2.49107	0.000171233	0.00209648	0.00136624
GO_CHEMOKINE_ACTIVITY	37	0.833033	2.48984	0.000184366	0.00209648	0.00136624
GO_CYTOKINE_METABOLIC_PROCESS	99	0.697891	2.47814	0.000176367	0.00209648	0.00136624
GO_CYTOKINE_ACTIVITY	157	0.653921	2.47719	0.000167926	0.00209648	0.00136624
GO_PRODUCTION_OF_MOLECULAR_MEDIATOR_OF_IMMUNE_RESPONSE	192	0.636632	2.46762	0.000166556	0.00209648	0.00136624
GO_SECRETORY_GRANULE_MEMBRANE	269	0.612385	2.46673	0.000160875	0.00209648	0.00136624
GO_LEUKOCYTE_CELL_CELL_ADHESION	301	0.604987	2.465	0.000158403	0.00209648	0.00136624
GO_INTERFERON_GAMMA_MEDIATED_SIGNALING_PATHWAY	84	0.711971	2.4646	0.000178317	0.00209648	0.00136624
GO_PLATELET_ALPHA_GRANULE	79	0.719319	2.46165	0.000178731	0.00209648	0.00136624
GO_MONONUCLEAR_CELL_MIGRATION	69	0.733815	2.46079	0.000179856	0.00209648	0.00136624
GO_ANTIMICROBIAL_HUMORAL_RESPONSE	69	0.733461	2.4596	0.000179856	0.00209648	0.00136624
GO_REGULATION_OF_LYMPHOCYTE_ACTIVATION	399	0.59013	2.45881	0.000155497	0.00209648	0.00136624
GO_IMMUNOGLOBULIN_RECEPTOR_BINDING	25	0.895801	2.45831	0.000190042	0.00209648	0.00136624
GO_PLATELET_DEGRANULATION	111	0.677144	2.45475	0.000172147	0.00209648	0.00136624
GO_REGULATION_OF_LEUKOCYTE_PROLIFERATION	197	0.630992	2.4534	0.000166611	0.00209648	0.00136624
GO_NEGATIVE_REGULATION_OF_CELL_ACTIVATION	168	0.640461	2.44918	0.000167029	0.00209648	0.00136624
GO_EXTRACELLULAR_MATRIX	461	0.580368	2.44655	0.000152416	0.00209648	0.00136624
GO_REGULATION_OF_LEUKOCYTE_MIGRATION	173	0.637365	2.44411	0.000166917	0.00209648	0.00136624
GO_POSITIVE_REGULATION_OF_RESPONSE_TO_EXTERNAL_STIMULUS	273	0.604955	2.44144	0.000160772	0.00209648	0.00136624
GO_EXTRACELLULAR_MATRIX_STRUCTURAL_CONSTITUENT_CONFERRING_TENSILE_STRENGTH	40	0.802204	2.43749	0.000183587	0.00209648	0.00136624
GO_B_CELL_RECEPTOR_SIGNALING_PATHWAY	75	0.716942	2.4349	0.000179533	0.00209648	0.00136624
GO_NEGATIVE_REGULATION_OF_LYMPHOCYTE_ACTIVATION	126	0.660197	2.42714	0.00017188	0.00209648	0.00136624
GO_NEGATIVE_REGULATION_OF_CYTOKINE_PRODUCTION	229	0.612923	2.42671	0.000163372	0.00209648	0.00136624
GO_INTERLEUKIN_8_PRODUCTION	63	0.733152	2.42634	0.000178987	0.00209648	0.00136624
GO_LEUKOCYTE_PROLIFERATION	250	0.607233	2.42498	0.000162417	0.00209648	0.00136624
GO_IMMUNOGLOBULIN_COMPLEX	26	0.872927	2.41675	0.000189358	0.00209648	0.00136624
GO_PEPTIDASE_REGULATOR_ACTIVITY	155	0.638171	2.41399	0.000168435	0.00209648	0.00136624
GO_RESPONSE_TO_MOLECULE_OF_BACTERIAL_ORIGIN	296	0.593347	2.41218	0.000158856	0.00209648	0.00136624
GO_NEGATIVE_REGULATION_OF_IMMUNE_EFFECTOR_PROCESS	105	0.670357	2.40581	0.000174216	0.00209648	0.00136624
GO_NEGATIVE_REGULATION_OF_LEUKOCYTE_CELL_CELL_ADHESION	108	0.664739	2.39957	0.000172622	0.00209648	0.00136624
GO_COLLAGEN_TRIMER	81	0.697359	2.39946	0.000178094	0.00209648	0.00136624
GO_NEGATIVE_REGULATION_OF_IMMUNE_RESPONSE	123	0.652985	2.39516	0.000171674	0.00209648	0.00136624
GO_ENDOPEPTIDASE_REGULATOR_ACTIVITY	122	0.650441	2.38431	0.000171262	0.00209648	0.00136624
GO_REGULATION_OF_RESPONSE_TO_CYTOKINE_STIMULUS	153	0.630719	2.38337	0.00016889	0.00209648	0.00136624
GO_DEFENSE_RESPONSE_TO_VIRUS	200	0.611528	2.38216	0.000165975	0.00209648	0.00136624
GO_AZUROPHIL_GRANULE	140	0.638332	2.38152	0.000170387	0.00209648	0.00136624
GO_LYMPHOCYTE_CHEMOTAXIS	51	0.747721	2.37992	0.000182448	0.00209648	0.00136624
GO_POSITIVE_REGULATION_OF_LEUKOCYTE_CELL_CELL_ADHESION	201	0.609843	2.37868	0.00016559	0.00209648	0.00136624
GO_CELL_KILLING	115	0.652894	2.37587	0.000171644	0.00209648	0.00136624
GO_LYMPHOCYTE_MIGRATION	91	0.676052	2.37093	0.000177525	0.00209648	0.00136624
GO_ENDOTHELIAL_CELL_MIGRATION	181	0.615722	2.37085	0.000167196	0.00209648	0.00136624
GO_ENTRY_INTO_OTHER_ORGANISM_INVOLVED_IN_SYMBIOTIC_INTERACTION	117	0.651067	2.36873	0.00017307	0.00209648	0.00136624
GO_REGULATION_OF_VASCULATURE_DEVELOPMENT	284	0.584864	2.36726	0.000160102	0.00209648	0.00136624
GO_POSITIVE_REGULATION_OF_CELL_ADHESION	369	0.569779	2.36449	0.0001554	0.00209648	0.00136624
GO_PLATELET_ALPHA_GRANULE_LUMEN	58	0.72475	2.36424	0.000180148	0.00209648	0.00136624
GO_SPECIFIC_GRANULE_LUMEN	55	0.733656	2.36399	0.000182349	0.00209648	0.00136624
GO_FC_RECEPTOR_MEDIATED_STIMULATORY_SIGNALING_PATHWAY	106	0.657226	2.36352	0.000174064	0.00209648	0.00136624
GO_POSITIVE_REGULATION_OF_VASCULATURE_DEVELOPMENT	167	0.618147	2.36318	0.000167001	0.00209648	0.00136624
GO_REGULATION_OF_INFLAMMATORY_RESPONSE	284	0.583742	2.36272	0.000160102	0.00209648	0.00136624
GO_T_CELL_ACTIVATION_INVOLVED_IN_IMMUNE_RESPONSE	78	0.69033	2.35824	0.000178795	0.00209648	0.00136624
GO_T_CELL_ACTIVATION	412	0.564053	2.35733	0.000154583	0.00209648	0.00136624
GO_NEGATIVE_REGULATION_OF_MULTI_ORGANISM_PROCESS	147	0.626475	2.35697	0.000168691	0.00209648	0.00136624
GO_RESPONSE_TO_TYPE_I_INTERFERON	79	0.687686	2.3534	0.000178731	0.00209648	0.00136624
GO_RESPONSE_TO_TUMOR_NECROSIS_FACTOR	270	0.583461	2.3512	0.000160875	0.00209648	0.00136624
GO_POSITIVE_REGULATION_OF_B_CELL_ACTIVATION	86	0.677154	2.35093	0.000178603	0.00209648	0.00136624
GO_POSITIVE_REGULATION_OF_T_CELL_PROLIFERATION	84	0.678434	2.3485	0.000178317	0.00209648	0.00136624
GO_LEUKOCYTE_MEDIATED_CYTOTOXICITY	93	0.667082	2.34818	0.000177525	0.00209648	0.00136624
GO_TUMOR_NECROSIS_FACTOR_SUPERFAMILY_CYTOKINE_PRODUCTION	126	0.638138	2.34604	0.00017188	0.00209648	0.00136624
GO_T_CELL_PROLIFERATION	164	0.615532	2.34579	0.000167729	0.00209648	0.00136624
GO_INTEGRIN_BINDING	118	0.643562	2.34428	0.00017301	0.00209648	0.00136624
GO_PHAGOCYTOSIS_RECOGNITION	33	0.803477	2.34312	0.00018498	0.00209648	0.00136624
GO_REGULATION_OF_PRODUCTION_OF_MOLECULAR_MEDIATOR_OF_IMMUNE_RESPONSE	128	0.634322	2.33775	0.000171233	0.00209648	0.00136624
GO_POSITIVE_REGULATION_OF_CHEMOTAXIS	122	0.637716	2.33767	0.000171262	0.00209648	0.00136624
GO_CELLULAR_RESPONSE_TO_BIOTIC_STIMULUS	200	0.600074	2.33755	0.000165975	0.00209648	0.00136624
GO_NEGATIVE_REGULATION_OF_PEPTIDASE_ACTIVITY	185	0.605771	2.33751	0.000167168	0.00209648	0.00136624
GO_CYTOKINE_BINDING	114	0.642544	2.33517	0.00017188	0.00209648	0.00136624
GO_POSITIVE_REGULATION_OF_LEUKOCYTE_PROLIFERATION	121	0.637568	2.3314	0.000172206	0.00209648	0.00136624
GO_POSITIVE_REGULATION_OF_LEUKOCYTE_CHEMOTAXIS	76	0.684539	2.32927	0.00017934	0.00209648	0.00136624
GO_HEPARIN_BINDING	132	0.628052	2.32702	0.000170561	0.00209648	0.00136624
GO_POSITIVE_REGULATION_OF_CELL_CELL_ADHESION	230	0.587479	2.32694	0.000163345	0.00209648	0.00136624
GO_EXTERNAL_SIDE_OF_PLASMA_MEMBRANE	300	0.570994	2.32515	0.000158856	0.00209648	0.00136624
GO_NEGATIVE_REGULATION_OF_CYTOKINE_SECRETION	54	0.725128	2.32442	0.000183655	0.00209648	0.00136624
GO_BLOOD_VESSEL_ENDOTHELIAL_CELL_MIGRATION	108	0.64238	2.31886	0.000172622	0.00209648	0.00136624
GO_TUMOR_NECROSIS_FACTOR_MEDIATED_SIGNALING_PATHWAY	150	0.614414	2.31546	0.000169176	0.00209648	0.00136624
GO_REGULATION_OF_LEUKOCYTE_CHEMOTAXIS	101	0.649468	2.31483	0.000175254	0.00209648	0.00136624
GO_REGULATION_OF_T_CELL_ACTIVATION	286	0.571595	2.3146	0.000159974	0.00209648	0.00136624
GO_PATTERN_RECOGNITION_RECEPTOR_SIGNALING_PATHWAY	170	0.604029	2.313	0.000166945	0.00209648	0.00136624
GO_REGULATION_OF_LEUKOCYTE_MEDIATED_IMMUNITY	179	0.600562	2.31252	0.000166445	0.00209648	0.00136624
GO_CYTOKINE_SECRETION	185	0.5992	2.31215	0.000167168	0.00209648	0.00136624
GO_POSITIVE_REGULATION_OF_CYTOKINE_PRODUCTION	388	0.555136	2.31201	0.000154967	0.00209648	0.00136624
GO_TERTIARY_GRANULE_MEMBRANE	66	0.692868	2.31135	0.000179115	0.00209648	0.00136624
GO_ANTIGEN_PROCESSING_AND_PRESENTATION_OF_PEPTIDE_ANTIGEN_VIA_MHC_CLASS_I	89	0.662335	2.31124	0.000178667	0.00209648	0.00136624
GO_REGULATION_OF_LYMPHOCYTE_MEDIATED_IMMUNITY	130	0.624995	2.31023	0.000170678	0.00209648	0.00136624
GO_IMMUNOGLOBULIN_PRODUCTION	108	0.639895	2.30989	0.000172622	0.00209648	0.00136624
GO_RESPONSE_TO_CHEMOKINE	80	0.672988	2.30918	0.000178126	0.00209648	0.00136624
GO_REGULATION_OF_INNATE_IMMUNE_RESPONSE	380	0.555104	2.30657	0.000155836	0.00209648	0.00136624
GO_PHAGOCYTIC_VESICLE	125	0.627643	2.30565	0.000171851	0.00209648	0.00136624
GO_BASEMENT_MEMBRANE	89	0.660491	2.30481	0.000178667	0.00209648	0.00136624
GO_CHEMOKINE_PRODUCTION	76	0.676962	2.30349	0.00017934	0.00209648	0.00136624
GO_POSITIVE_REGULATION_OF_ADAPTIVE_IMMUNE_RESPONSE	91	0.656622	2.30278	0.000177525	0.00209648	0.00136624
GO_PROTEASE_BINDING	110	0.636849	2.30254	0.0001731	0.00209648	0.00136624
GO_POSITIVE_REGULATION_OF_LEUKOCYTE_DIFFERENTIATION	132	0.621029	2.30101	0.000170561	0.00209648	0.00136624
GO_PEPTIDE_CROSS_LINKING	28	0.817043	2.29987	0.000188218	0.00209648	0.00136624
GO_SPECIFIC_GRANULE_MEMBRANE	85	0.663845	2.29906	0.000179115	0.00209648	0.00136624
GO_CYTOKINE_PRODUCTION_INVOLVED_IN_IMMUNE_RESPONSE	93	0.653027	2.29871	0.000177525	0.00209648	0.00136624
GO_NEGATIVE_REGULATION_OF_LEUKOCYTE_PROLIFERATION	72	0.681261	2.29762	0.000179727	0.00209648	0.00136624
GO_POSITIVE_REGULATION_OF_I_KAPPAB_KINASE_NF_KAPPAB_SIGNALING	169	0.600204	2.29621	0.00016714	0.00209648	0.00136624
GO_FIBRONECTIN_BINDING	24	0.843886	2.29548	0.000189358	0.00209648	0.00136624
GO_REGULATION_OF_CYTOKINE_PRODUCTION_INVOLVED_IN_IMMUNE_RESPONSE	79	0.67	2.29287	0.000178731	0.00209648	0.00136624
GO_POSITIVE_REGULATION_OF_IMMUNE_EFFECTOR_PROCESS	193	0.590706	2.29039	0.000166806	0.00209648	0.00136624
GO_IMMUNE_RESPONSE_REGULATING_CELL_SURFACE_RECEPTOR_SIGNALING_PATHWAY	390	0.549954	2.29016	0.00015528	0.00209648	0.00136624
GO_SERINE_TYPE_ENDOPEPTIDASE_INHIBITOR_ACTIVITY	59	0.699568	2.28995	0.000179372	0.00209648	0.00136624
GO_RESPONSE_TO_VIRUS	281	0.566011	2.28838	0.000160488	0.00209648	0.00136624
GO_MEMBRANE_INVAGINATION	85	0.660658	2.28802	0.000179115	0.00209648	0.00136624
GO_AZUROPHIL_GRANULE_LUMEN	79	0.667294	2.28361	0.000178731	0.00209648	0.00136624
GO_POSITIVE_REGULATION_OF_DEFENSE_RESPONSE	440	0.543683	2.28179	0.00015387	0.00209648	0.00136624
GO_POSITIVE_REGULATION_OF_INFLAMMATORY_RESPONSE	126	0.620301	2.28047	0.00017188	0.00209648	0.00136624
GO_B_CELL_ACTIVATION	226	0.576416	2.2785	0.000164069	0.00209648	0.00136624
GO_ANTIGEN_RECEPTOR_MEDIATED_SIGNALING_PATHWAY	243	0.571541	2.27641	0.000162443	0.00209648	0.00136624
GO_POSITIVE_REGULATION_OF_PRODUCTION_OF_MOLECULAR_MEDIATOR_OF_IMMUNE_RESPONSE	88	0.652673	2.27301	0.000178795	0.00209648	0.00136624
GO_CYTOKINE_RECEPTOR_BINDING	209	0.579306	2.27286	0.000164096	0.00209648	0.00136624
GO_ALPHA_BETA_T_CELL_ACTIVATION	125	0.618691	2.27276	0.000171851	0.00209648	0.00136624
GO_REGULATION_OF_ENDOTHELIAL_CELL_MIGRATION	139	0.609054	2.27172	0.000169866	0.00209648	0.00136624
GO_REGULATION_OF_T_CELL_MEDIATED_IMMUNITY	60	0.691172	2.26607	0.000179598	0.00209648	0.00136624
GO_EXTRACELLULAR_MATRIX_COMPONENT	49	0.715435	2.26115	0.000182315	0.00209648	0.00136624
GO_POSITIVE_REGULATION_OF_ERK1_AND_ERK2_CASCADE	172	0.58984	2.26087	0.000166889	0.00209648	0.00136624
GO_COAGULATION	295	0.556297	2.2595	0.000159261	0.00209648	0.00136624
GO_REGULATION_OF_CELL_CELL_ADHESION	350	0.547103	2.25684	0.000156593	0.00209648	0.00136624
GO_ANTIGEN_PROCESSING_AND_PRESENTATION_OF_EXOGENOUS_PEPTIDE_ANTIGEN_VIA_MHC_CLASS_I	74	0.665755	2.25551	0.00017963	0.00209648	0.00136624
GO_PROTEIN_COMPLEX_INVOLVED_IN_CELL_ADHESION	34	0.767226	2.25544	0.000183959	0.00209648	0.00136624
GO_MYELOID_LEUKOCYTE_DIFFERENTIATION	184	0.584612	2.25451	0.000167084	0.00209648	0.00136624
GO_COLLAGEN_BINDING	62	0.683125	2.25387	0.000179147	0.00209648	0.00136624
GO_LUMENAL_SIDE_OF_MEMBRANE	31	0.781715	2.25081	0.000186706	0.00209648	0.00136624
GO_INTERFERON_GAMMA_PRODUCTION	95	0.637827	2.25051	0.000177715	0.00209648	0.00136624
GO_INTERLEUKIN_1_PRODUCTION	78	0.658773	2.25044	0.000178795	0.00209648	0.00136624
GO_ACUTE_PHASE_RESPONSE	33	0.771154	2.24885	0.00018498	0.00209648	0.00136624
GO_MHC_PROTEIN_COMPLEX	23	0.836242	2.24835	0.000189286	0.00209648	0.00136624
GO_COMPLEX_OF_COLLAGEN_TRIMERS	19	0.871652	2.24722	0.000190876	0.00209648	0.00136624
GO_ANTIGEN_PROCESSING_AND_PRESENTATION	208	0.572929	2.24522	0.000164501	0.00209648	0.00136624
GO_T_CELL_MEDIATED_CYTOTOXICITY	43	0.728542	2.2426	0.00018315	0.00209648	0.00136624
GO_LIPOPOLYSACCHARIDE_MEDIATED_SIGNALING_PATHWAY	54	0.69939	2.24192	0.000183655	0.00209648	0.00136624
GO_LEUKOCYTE_DIFFERENTIATION	453	0.532231	2.24078	0.000152323	0.00209648	0.00136624
GO_POSITIVE_REGULATION_OF_HEMOPOIESIS	167	0.585708	2.23917	0.000167001	0.00209648	0.00136624
GO_WOUND_HEALING	477	0.529202	2.23383	0.000153116	0.00209648	0.00136624
GO_ERK1_AND_ERK2_CASCADE	264	0.555053	2.23243	0.000160411	0.00209648	0.00136624
GO_PLATELET_ACTIVATION	143	0.595612	2.23233	0.000169319	0.00209648	0.00136624
GO_POSITIVE_REGULATION_OF_CYTOKINE_BIOSYNTHETIC_PROCESS	55	0.692775	2.23226	0.000182349	0.00209648	0.00136624
GO_EXTRACELLULAR_MATRIX_DISASSEMBLY	66	0.667411	2.22643	0.000179115	0.00209648	0.00136624
GO_DEFENSE_RESPONSE_TO_GRAM_NEGATIVE_BACTERIUM	42	0.726378	2.22617	0.000182815	0.00209648	0.00136624
GO_PHAGOCYTIC_VESICLE_MEMBRANE	72	0.659707	2.22493	0.000179727	0.00209648	0.00136624
GO_POSITIVE_REGULATION_OF_INTERLEUKIN_8_PRODUCTION	40	0.732103	2.22449	0.000183587	0.00209648	0.00136624
GO_I_KAPPAB_KINASE_NF_KAPPAB_SIGNALING	242	0.558228	2.22278	0.00016239	0.00209648	0.00136624
GO_T_CELL_MIGRATION	55	0.689115	2.22047	0.000182349	0.00209648	0.00136624
GO_T_CELL_CYTOKINE_PRODUCTION	34	0.755152	2.21994	0.000183959	0.00209648	0.00136624
GO_ENDODERM_FORMATION	47	0.708573	2.21826	0.000183385	0.00209648	0.00136624
GO_FICOLIN_1_RICH_GRANULE_MEMBRANE	53	0.692753	2.21735	0.000183016	0.00209648	0.00136624
GO_POSITIVE_REGULATION_OF_BLOOD_VESSEL_ENDOTHELIAL_CELL_MIGRATION	52	0.692626	2.21221	0.000182315	0.00209648	0.00136624
GO_NEUROTRANSMITTER_BIOSYNTHETIC_PROCESS	84	0.638832	2.21141	0.000178317	0.00209648	0.00136624
GO_GROWTH_FACTOR_BINDING	124	0.602278	2.21119	0.000171468	0.00209648	0.00136624
GO_REGULATION_OF_VIRAL_LIFE_CYCLE	126	0.600411	2.20734	0.00017188	0.00209648	0.00136624
GO_NEGATIVE_REGULATION_OF_IMMUNE_SYSTEM_PROCESS	399	0.529735	2.20717	0.000155497	0.00209648	0.00136624
GO_T_HELPER_1_TYPE_IMMUNE_RESPONSE	38	0.733346	2.20624	0.000184196	0.00209648	0.00136624
GO_SIDE_OF_MEMBRANE	478	0.522425	2.20557	0.00015321	0.00209648	0.00136624
GO_DETOXIFICATION	107	0.611331	2.20288	0.00017316	0.00209648	0.00136624
GO_GLYCOSAMINOGLYCAN_BINDING	178	0.57236	2.2007	0.000166889	0.00209648	0.00136624
GO_REGULATION_OF_LEUKOCYTE_DIFFERENTIATION	242	0.552326	2.19928	0.00016239	0.00209648	0.00136624
GO_NEGATIVE_REGULATION_OF_T_CELL_PROLIFERATION	54	0.685564	2.1976	0.000183655	0.00209648	0.00136624
GO_REGULATION_OF_ALPHA_BETA_T_CELL_ACTIVATION	85	0.633299	2.19327	0.000179115	0.00209648	0.00136624
GO_REGULATION_OF_MONOCYTE_CHEMOTAXIS	21	0.832786	2.18972	0.000191939	0.00209648	0.00136624
GO_REGULATION_OF_MACROPHAGE_ACTIVATION	52	0.685176	2.18842	0.000182315	0.00209648	0.00136624
GO_LYMPHOCYTE_ACTIVATION_INVOLVED_IN_IMMUNE_RESPONSE	142	0.584137	2.18761	0.000169348	0.00209648	0.00136624
GO_TERTIARY_GRANULE_LUMEN	50	0.689598	2.18688	0.000182482	0.00209648	0.00136624
GO_REGULATION_OF_MONONUCLEAR_CELL_MIGRATION	40	0.719072	2.18489	0.000183587	0.00209648	0.00136624
GO_POSITIVE_REGULATION_OF_CYTOKINE_PRODUCTION_INVOLVED_IN_IMMUNE_RESPONSE	53	0.681761	2.18217	0.000183016	0.00209648	0.00136624
GO_NEGATIVE_REGULATION_OF_ALPHA_BETA_T_CELL_ACTIVATION	34	0.742216	2.18191	0.000183959	0.00209648	0.00136624
GO_DENDRITIC_CELL_MIGRATION	27	0.781593	2.18179	0.000188893	0.00209648	0.00136624
GO_REGULATION_OF_VIRAL_ENTRY_INTO_HOST_CELL	25	0.793878	2.1786	0.000190042	0.00209648	0.00136624
GO_NEGATIVE_REGULATION_OF_VIRAL_PROCESS	82	0.632233	2.1785	0.000178891	0.00209648	0.00136624
GO_POSITIVE_REGULATION_OF_LYMPHOCYTE_DIFFERENTIATION	86	0.627376	2.17811	0.000178603	0.00209648	0.00136624
GO_REGULATION_OF_MULTI_ORGANISM_PROCESS	349	0.527893	2.17704	0.000156642	0.00209648	0.00136624
GO_REGULATION_OF_COAGULATION	69	0.649198	2.17704	0.000179856	0.00209648	0.00136624
GO_CD4_POSITIVE_ALPHA_BETA_T_CELL_ACTIVATION	79	0.635376	2.17438	0.000178731	0.00209648	0.00136624
GO_POSITIVE_REGULATION_OF_RESPONSE_TO_CYTOKINE_STIMULUS	54	0.677397	2.17142	0.000183655	0.00209648	0.00136624
GO_ZYMOGEN_ACTIVATION	41	0.71006	2.17041	0.000182782	0.00209648	0.00136624
GO_POSITIVE_REGULATION_OF_LOCOMOTION	490	0.512493	2.16982	0.00015193	0.00209648	0.00136624
GO_NEGATIVE_REGULATION_OF_DEFENSE_RESPONSE	168	0.567274	2.16931	0.000167029	0.00209648	0.00136624
GO_NITRIC_OXIDE_BIOSYNTHETIC_PROCESS	64	0.653211	2.16706	0.000179115	0.00209648	0.00136624
GO_MACROPHAGE_ACTIVATION	78	0.633359	2.16362	0.000178795	0.00209648	0.00136624
GO_POSITIVE_REGULATION_OF_LYMPHOCYTE_MEDIATED_IMMUNITY	92	0.615189	2.16122	0.000177494	0.00209648	0.00136624
GO_EOSINOPHIL_MIGRATION	16	0.873142	2.16122	0.000194024	0.00209648	0.00136624
GO_INTEGRIN_MEDIATED_SIGNALING_PATHWAY	92	0.614532	2.15891	0.000177494	0.00209648	0.00136624
GO_REGULATION_OF_PEPTIDASE_ACTIVITY	348	0.52347	2.1583	0.000156691	0.00209648	0.00136624
GO_CELLULAR_RESPONSE_TO_VITAMIN	28	0.766082	2.15642	0.000188218	0.00209648	0.00136624
GO_TOLL_LIKE_RECEPTOR_SIGNALING_PATHWAY	130	0.58281	2.15429	0.000170678	0.00209648	0.00136624
GO_REGULATION_OF_ANTIGEN_PROCESSING_AND_PRESENTATION	18	0.846065	2.15297	0.000191314	0.00209648	0.00136624
GO_RESPONSE_TO_COPPER_ION	37	0.719361	2.15009	0.000184366	0.00209648	0.00136624
GO_SMOOTH_MUSCLE_CELL_MIGRATION	62	0.651427	2.14928	0.000179147	0.00209648	0.00136624
GO_FIBRINOLYSIS	19	0.833641	2.14922	0.000190876	0.00209648	0.00136624
GO_INTERLEUKIN_2_PRODUCTION	62	0.651269	2.14876	0.000179147	0.00209648	0.00136624
GO_INTERLEUKIN_6_PRODUCTION	117	0.590583	2.14867	0.00017307	0.00209648	0.00136624
GO_ANTIGEN_PROCESSING_AND_PRESENTATION_OF_ENDOGENOUS_ANTIGEN	18	0.843913	2.14749	0.000191314	0.00209648	0.00136624
GO_NEGATIVE_REGULATION_OF_TUMOR_NECROSIS_FACTOR_SUPERFAMILY_CYTOKINE_PRODUCTION	50	0.676532	2.14545	0.000182482	0.00209648	0.00136624
GO_ANTIMICROBIAL_HUMORAL_IMMUNE_RESPONSE_MEDIATED_BY_ANTIMICROBIAL_PEPTIDE	39	0.709695	2.14413	0.000184264	0.00209648	0.00136624
GO_RESPONSE_TO_FUNGUS	31	0.744327	2.14316	0.000186706	0.00209648	0.00136624
GO_CELL_MIGRATION_INVOLVED_IN_SPROUTING_ANGIOGENESIS	54	0.668262	2.14214	0.000183655	0.00209648	0.00136624
GO_NEGATIVE_REGULATION_OF_CELL_CELL_ADHESION	147	0.569361	2.14209	0.000168691	0.00209648	0.00136624
GO_REGULATION_OF_CELL_KILLING	76	0.628994	2.14027	0.00017934	0.00209648	0.00136624
GO_FICOLIN_1_RICH_GRANULE	120	0.585778	2.14012	0.000171733	0.00209648	0.00136624
GO_POSITIVE_REGULATION_OF_ALPHA_BETA_T_CELL_ACTIVATION	58	0.655871	2.13954	0.000180148	0.00209648	0.00136624
GO_NEGATIVE_REGULATION_OF_ADAPTIVE_IMMUNE_RESPONSE	41	0.699469	2.13804	0.000182782	0.00209648	0.00136624
GO_SPROUTING_ANGIOGENESIS	107	0.593219	2.13761	0.00017316	0.00209648	0.00136624
GO_NEGATIVE_REGULATION_OF_LEUKOCYTE_MEDIATED_IMMUNITY	45	0.688475	2.13747	0.000184366	0.00209648	0.00136624
GO_NEGATIVE_REGULATION_OF_INNATE_IMMUNE_RESPONSE	47	0.681964	2.13496	0.000183385	0.00209648	0.00136624
GO_NATURAL_KILLER_CELL_ACTIVATION	60	0.651124	2.13477	0.000179598	0.00209648	0.00136624
GO_DENDRITIC_CELL_DIFFERENTIATION	38	0.709511	2.13454	0.000184196	0.00209648	0.00136624
GO_NEGATIVE_REGULATION_OF_CELL_ADHESION	237	0.536853	2.13403	0.000162443	0.00209648	0.00136624
GO_ENDOPLASMIC_RETICULUM_GOLGI_INTERMEDIATE_COMPARTMENT	115	0.585484	2.13056	0.000171644	0.00209648	0.00136624
GO_CELL_SUBSTRATE_ADHESION	312	0.521116	2.13026	0.000157729	0.00209648	0.00136624
GO_LEUKOCYTE_APOPTOTIC_PROCESS	98	0.6004	2.12938	0.000176616	0.00209648	0.00136624
GO_COLLAGEN_BIOSYNTHETIC_PROCESS	39	0.704802	2.12934	0.000184264	0.00209648	0.00136624
GO_T_CELL_SELECTION	45	0.685772	2.12908	0.000184366	0.00209648	0.00136624
GO_TRANSITION_METAL_ION_HOMEOSTASIS	124	0.579262	2.12669	0.000171468	0.00209648	0.00136624
GO_INTERLEUKIN_8_SECRETION	25	0.774655	2.12585	0.000190042	0.00209648	0.00136624
GO_NEGATIVE_REGULATION_OF_CYTOKINE_BIOSYNTHETIC_PROCESS	29	0.747552	2.1248	0.000186532	0.00209648	0.00136624
GO_POSITIVE_REGULATION_OF_INTERFERON_GAMMA_PRODUCTION	56	0.656204	2.12377	0.000182116	0.00209648	0.00136624
GO_MACROPHAGE_MIGRATION	46	0.679725	2.12251	0.000183117	0.00209648	0.00136624
GO_POSITIVE_REGULATION_OF_TUMOR_NECROSIS_FACTOR_SUPERFAMILY_CYTOKINE_PRODUCTION	71	0.630324	2.12186	0.000179308	0.00209648	0.00136624
GO_POSITIVE_REGULATION_OF_LYMPHOCYTE_MIGRATION	33	0.72753	2.12164	0.00018498	0.00209648	0.00136624
GO_TISSUE_MIGRATION	260	0.528806	2.12141	0.000161473	0.00209648	0.00136624
GO_T_CELL_DIFFERENTIATION_INVOLVED_IN_IMMUNE_RESPONSE	60	0.646251	2.11879	0.000179598	0.00209648	0.00136624
GO_ALPHA_BETA_T_CELL_PROLIFERATION	30	0.739857	2.11706	0.000186637	0.00209648	0.00136624
GO_NEGATIVE_REGULATION_OF_PROTEOLYSIS	267	0.525718	2.11689	0.000160668	0.00209648	0.00136624
GO_PEPTIDE_ANTIGEN_BINDING	24	0.778191	2.11678	0.000189358	0.00209648	0.00136624
GO_REGULATION_OF_CHEMOTAXIS	193	0.545491	2.11508	0.000166806	0.00209648	0.00136624
GO_ANTIGEN_PROCESSING_AND_PRESENTATION_OF_PEPTIDE_ANTIGEN	175	0.550636	2.11408	0.000166889	0.00209648	0.00136624
GO_REACTIVE_OXYGEN_SPECIES_BIOSYNTHETIC_PROCESS	95	0.598651	2.11228	0.000177715	0.00209648	0.00136624
GO_MULTI_MULTICELLULAR_ORGANISM_PROCESS	191	0.54473	2.11094	0.000166445	0.00209648	0.00136624
GO_CELL_ADHESION_MEDIATED_BY_INTEGRIN	63	0.637509	2.10982	0.000178987	0.00209648	0.00136624
GO_REGULATION_OF_NEUROINFLAMMATORY_RESPONSE	29	0.741519	2.10765	0.000186532	0.00209648	0.00136624
GO_VIRAL_LIFE_CYCLE	293	0.518899	2.1073	0.000158881	0.00209648	0.00136624
GO_POSITIVE_REGULATION_OF_ENDOTHELIAL_CELL_MIGRATION	90	0.602232	2.10727	0.000177778	0.00209648	0.00136624
GO_REGULATION_OF_PHAGOCYTOSIS	81	0.612435	2.10726	0.000178094	0.00209648	0.00136624
GO_VACUOLAR_LUMEN	153	0.557554	2.10689	0.00016889	0.00209648	0.00136624
GO_COLLAGEN_CATABOLIC_PROCESS	41	0.68887	2.10564	0.000182782	0.00209648	0.00136624
GO_MODULATION_BY_HOST_OF_VIRAL_PROCESS	23	0.783063	2.10537	0.000189286	0.00209648	0.00136624
GO_FC_EPSILON_RECEPTOR_SIGNALING_PATHWAY	127	0.571989	2.10345	0.000172087	0.00209648	0.00136624
GO_INTERLEUKIN_1_BETA_PRODUCTION	66	0.629898	2.10129	0.000179115	0.00209648	0.00136624
GO_CYSTEINE_TYPE_ENDOPEPTIDASE_INHIBITOR_ACTIVITY	38	0.698065	2.1001	0.000184196	0.00209648	0.00136624
GO_T_CELL_APOPTOTIC_PROCESS	44	0.678605	2.09991	0.000183688	0.00209648	0.00136624
GO_REGULATION_OF_LEUKOCYTE_APOPTOTIC_PROCESS	79	0.613145	2.0983	0.000178731	0.00209648	0.00136624
GO_ACTIVATION_OF_INNATE_IMMUNE_RESPONSE	272	0.520251	2.09819	0.00016116	0.00209648	0.00136624
GO_FC_RECEPTOR_SIGNALING_PATHWAY	197	0.539635	2.09819	0.000166611	0.00209648	0.00136624
GO_SUPEROXIDE_METABOLIC_PROCESS	65	0.629539	2.09653	0.000178795	0.00209648	0.00136624
GO_REGULATION_OF_SYMBIOSIS_ENCOMPASSING_MUTUALISM_THROUGH_PARASITISM	202	0.53655	2.09422	0.000165289	0.00209648	0.00136624
GO_EXOGENOUS_PROTEIN_BINDING	64	0.631085	2.09365	0.000179115	0.00209648	0.00136624
GO_POSITIVE_REGULATION_OF_LEUKOCYTE_MEDIATED_IMMUNITY	119	0.573835	2.09336	0.000172147	0.00209648	0.00136624
GO_RESPIRATORY_BURST	31	0.726656	2.09228	0.000186706	0.00209648	0.00136624
GO_REGULATION_OF_T_CELL_CYTOKINE_PRODUCTION	27	0.748887	2.09049	0.000188893	0.00209648	0.00136624
GO_CCR_CHEMOKINE_RECEPTOR_BINDING	27	0.748875	2.09046	0.000188893	0.00209648	0.00136624
GO_INTERACTION_WITH_HOST	185	0.541006	2.08759	0.000167168	0.00209648	0.00136624
GO_REGULATION_OF_ANTIGEN_RECEPTOR_MEDIATED_SIGNALING_PATHWAY	59	0.637434	2.08656	0.000179372	0.00209648	0.00136624
GO_EMBRYO_IMPLANTATION	41	0.681879	2.08428	0.000182782	0.00209648	0.00136624
GO_POSITIVE_REGULATION_OF_NF_KAPPAB_TRANSCRIPTION_FACTOR_ACTIVITY	145	0.554809	2.08395	0.000169005	0.00209648	0.00136624
GO_SCAVENGER_RECEPTOR_ACTIVITY	46	0.667028	2.08286	0.000183117	0.00209648	0.00136624
GO_PROTEOGLYCAN_BINDING	33	0.714136	2.08258	0.00018498	0.00209648	0.00136624
GO_MATERNAL_PROCESS_INVOLVED_IN_FEMALE_PREGNANCY	60	0.634693	2.0809	0.000179598	0.00209648	0.00136624
GO_POSITIVE_REGULATION_OF_PHAGOCYTOSIS	60	0.634462	2.08014	0.000179598	0.00209648	0.00136624
GO_STRESS_RESPONSE_TO_METAL_ION	13	0.880214	2.07993	0.000194024	0.00209648	0.00136624
GO_TISSUE_REMODELING	137	0.558241	2.07972	0.000169549	0.00209648	0.00136624
GO_CELLULAR_RESPONSE_TO_CADMIUM_ION	32	0.717495	2.07941	0.00018577	0.00209648	0.00136624
GO_OSTEOCLAST_DIFFERENTIATION	85	0.600257	2.07884	0.000179115	0.00209648	0.00136624
GO_DEFENSE_RESPONSE_TO_GRAM_POSITIVE_BACTERIUM	55	0.644992	2.07829	0.000182349	0.00209648	0.00136624
GO_POSITIVE_REGULATION_OF_T_CELL_MEDIATED_IMMUNITY	41	0.679732	2.07771	0.000182782	0.00209648	0.00136624
GO_REGULATION_OF_BODY_FLUID_LEVELS	429	0.496468	2.07765	0.000155063	0.00209648	0.00136624
GO_NEGATIVE_REGULATION_OF_VIRAL_GENOME_REPLICATION	50	0.65461	2.07593	0.000182482	0.00209648	0.00136624
GO_REGULATION_OF_RESPONSE_TO_BIOTIC_STIMULUS	120	0.567549	2.07352	0.000171733	0.00209648	0.00136624
GO_ALPHA_BETA_T_CELL_DIFFERENTIATION	94	0.587568	2.07075	0.000177525	0.00209648	0.00136624
GO_CELLULAR_RESPONSE_TO_COPPER_ION	22	0.778401	2.0704	0.000191131	0.00209648	0.00136624
GO_RESPONSE_TO_INTERLEUKIN_1	178	0.538338	2.06989	0.000166889	0.00209648	0.00136624
GO_POSITIVE_CHEMOTAXIS	57	0.636753	2.06975	0.000181061	0.00209648	0.00136624
GO_RECEPTOR_MEDIATED_ENDOCYTOSIS	295	0.509469	2.0693	0.000159261	0.00209648	0.00136624
GO_NEGATIVE_REGULATION_OF_CYSTEINE_TYPE_ENDOPEPTIDASE_ACTIVITY	80	0.60285	2.06852	0.000178126	0.00209648	0.00136624
GO_REGULATION_OF_CELL_MIGRATION_INVOLVED_IN_SPROUTING_ANGIOGENESIS	38	0.687416	2.06807	0.000184196	0.00209648	0.00136624
GO_ENDODERM_DEVELOPMENT	69	0.616486	2.06734	0.000179856	0.00209648	0.00136624
GO_POSITIVE_REGULATION_OF_MYELOID_LEUKOCYTE_DIFFERENTIATION	47	0.660226	2.06691	0.000183385	0.00209648	0.00136624
GO_ZINC_ION_HOMEOSTASIS	32	0.712844	2.06593	0.00018577	0.00209648	0.00136624
GO_CARGO_RECEPTOR_ACTIVITY	81	0.600361	2.06571	0.000178094	0.00209648	0.00136624
GO_REGULATION_OF_EPITHELIAL_CELL_MIGRATION	198	0.530763	2.06434	0.000166667	0.00209648	0.00136624
GO_POSITIVE_REGULATION_OF_CHEMOKINE_PRODUCTION	49	0.653144	2.06428	0.000182315	0.00209648	0.00136624
GO_NEGATIVE_REGULATION_OF_COAGULATION	44	0.666367	2.06204	0.000183688	0.00209648	0.00136624
GO_REGULATION_OF_LYMPHOCYTE_DIFFERENTIATION	150	0.546788	2.06061	0.000169176	0.00209648	0.00136624
GO_REGULATION_OF_T_CELL_RECEPTOR_SIGNALING_PATHWAY	36	0.6917	2.05933	0.000184502	0.00209648	0.00136624
GO_IMMUNOGLOBULIN_BINDING	18	0.809014	2.05868	0.000191314	0.00209648	0.00136624
GO_REGULATION_OF_WOUND_HEALING	114	0.566149	2.05753	0.00017188	0.00209648	0.00136624
GO_CELLULAR_TRANSITION_METAL_ION_HOMEOSTASIS	100	0.577768	2.05735	0.000175408	0.00209648	0.00136624
GO_T_CELL_DIFFERENTIATION	217	0.522439	2.05731	0.000163532	0.00209648	0.00136624
GO_REGULATION_OF_LYMPHOCYTE_MIGRATION	56	0.634365	2.05309	0.000182116	0.00209648	0.00136624
GO_REGULATION_OF_EXTRINSIC_APOPTOTIC_SIGNALING_PATHWAY	143	0.54757	2.05228	0.000169319	0.00209648	0.00136624
GO_NEGATIVE_REGULATION_OF_RESPONSE_TO_CYTOKINE_STIMULUS	52	0.642375	2.05171	0.000182315	0.00209648	0.00136624
GO_NEGATIVE_REGULATION_OF_LYMPHOCYTE_MEDIATED_IMMUNITY	35	0.693782	2.0514	0.000184366	0.00209648	0.00136624
GO_REGULATION_OF_NEUTROPHIL_MIGRATION	30	0.716181	2.04932	0.000186637	0.00209648	0.00136624
GO_ENDOPLASMIC_RETICULUM_GOLGI_INTERMEDIATE_COMPARTMENT_MEMBRANE	66	0.613848	2.04775	0.000179115	0.00209648	0.00136624
GO_NEGATIVE_REGULATION_OF_INFLAMMATORY_RESPONSE	110	0.566213	2.04716	0.0001731	0.00209648	0.00136624
GO_NEGATIVE_REGULATION_OF_CELL_KILLING	18	0.803868	2.04559	0.000191314	0.00209648	0.00136624
GO_PATTERN_RECOGNITION_RECEPTOR_ACTIVITY	17	0.812596	2.04332	0.00019253	0.00209648	0.00136624
GO_PHOSPHATIDYLINOSITOL_ACYL_CHAIN_REMODELING	11	0.900855	2.04275	0.000197278	0.00209648	0.00136624
GO_CELL_MATRIX_ADHESION	204	0.522765	2.04242	0.000165426	0.00209648	0.00136624
GO_ENDOTHELIAL_CELL_APOPTOTIC_PROCESS	51	0.641533	2.04194	0.000182448	0.00209648	0.00136624
GO_INTERACTION_WITH_SYMBIONT	69	0.608591	2.04086	0.000179856	0.00209648	0.00136624
GO_COPPER_ION_BINDING	55	0.633118	2.04003	0.000182349	0.00209648	0.00136624
GO_POSITIVE_REGULATION_OF_MONONUCLEAR_CELL_MIGRATION	20	0.782506	2.03858	0.000191131	0.00209648	0.00136624
GO_REGULATION_OF_ACUTE_INFLAMMATORY_RESPONSE	40	0.670473	2.03723	0.000183587	0.00209648	0.00136624
GO_GLYCOSYL_COMPOUND_CATABOLIC_PROCESS	38	0.677114	2.03707	0.000184196	0.00209648	0.00136624
GO_SYNCYTIUM_FORMATION	46	0.65217	2.03646	0.000183117	0.00209648	0.00136624
GO_INVADOPODIUM	15	0.833119	2.03504	0.000194175	0.00209648	0.00136624
GO_REGULATION_OF_TUMOR_NECROSIS_FACTOR_MEDIATED_SIGNALING_PATHWAY	52	0.63709	2.03483	0.000182315	0.00209648	0.00136624
GO_LONG_CHAIN_FATTY_ACID_TRANSPORT	55	0.631385	2.03445	0.000182349	0.00209648	0.00136624
GO_RECEPTOR_REGULATOR_ACTIVITY	367	0.490654	2.03428	0.000155933	0.00209648	0.00136624
GO_POSITIVE_REGULATION_OF_ACUTE_INFLAMMATORY_RESPONSE	28	0.722571	2.03395	0.000188218	0.00209648	0.00136624
GO_REGULATION_OF_SYNCYTIUM_FORMATION_BY_PLASMA_MEMBRANE_FUSION	24	0.747695	2.03382	0.000189358	0.00209648	0.00136624
GO_SUBSTRATE_ADHESION_DEPENDENT_CELL_SPREADING	80	0.592455	2.03285	0.000178126	0.00209648	0.00136624
GO_REGULATION_OF_VIRAL_GENOME_REPLICATION	83	0.588572	2.03252	0.000178635	0.00209648	0.00136624
GO_MACROPHAGE_DIFFERENTIATION	38	0.675568	2.03242	0.000184196	0.00209648	0.00136624
GO_TRANSFORMING_GROWTH_FACTOR_BETA_BINDING	21	0.772784	2.03195	0.000191939	0.00209648	0.00136624
GO_FORMATION_OF_PRIMARY_GERM_LAYER	105	0.565973	2.03119	0.000174216	0.00209648	0.00136624
GO_KERATAN_SULFATE_BIOSYNTHETIC_PROCESS	25	0.73955	2.02951	0.000190042	0.00209648	0.00136624
GO_REGULATION_OF_CD4_POSITIVE_ALPHA_BETA_T_CELL_ACTIVATION	51	0.637421	2.02885	0.000182448	0.00209648	0.00136624
GO_ACUTE_INFLAMMATORY_RESPONSE_TO_ANTIGENIC_STIMULUS	21	0.771314	2.02809	0.000191939	0.00209648	0.00136624
GO_EOSINOPHIL_CHEMOTAXIS	12	0.87472	2.02801	0.000195542	0.00209648	0.00136624
GO_ANTIGEN_PROCESSING_AND_PRESENTATION_OF_ENDOGENOUS_PEPTIDE_ANTIGEN	13	0.858158	2.02782	0.000194024	0.00209648	0.00136624
GO_ANTIBACTERIAL_HUMORAL_RESPONSE	28	0.719973	2.02663	0.000188218	0.00209648	0.00136624
GO_REGULATION_OF_CELL_SUBSTRATE_ADHESION	189	0.523288	2.02631	0.000166362	0.00209648	0.00136624
GO_LIPASE_INHIBITOR_ACTIVITY	14	0.842275	2.02428	0.000194326	0.00209648	0.00136624
GO_MULTI_ORGANISM_CELLULAR_PROCESS	35	0.68443	2.02375	0.000184366	0.00209648	0.00136624
GO_INTERLEUKIN_17_PRODUCTION	22	0.760558	2.02294	0.000191131	0.00209648	0.00136624
GO_LAMININ_BINDING	27	0.724605	2.02271	0.000188893	0.00209648	0.00136624
GO_MACROPHAGE_CHEMOTAXIS	34	0.687823	2.02201	0.000183959	0.00209648	0.00136624
GO_REGULATION_OF_DEFENSE_RESPONSE_TO_VIRUS	62	0.612696	2.0215	0.000179147	0.00209648	0.00136624
GO_ANTIOXIDANT_ACTIVITY	71	0.600464	2.02134	0.000179308	0.00209648	0.00136624
GO_INTERLEUKIN_1_SECRETION	46	0.647216	2.02099	0.000183117	0.00209648	0.00136624
GO_CHEMOATTRACTANT_ACTIVITY	28	0.717822	2.02058	0.000188218	0.00209648	0.00136624
GO_POSITIVE_REGULATION_OF_CYTOKINE_SECRETION	111	0.557338	2.02043	0.000172147	0.00209648	0.00136624
GO_B_CELL_PROLIFERATION	71	0.599779	2.01903	0.000179308	0.00209648	0.00136624
GO_FATTY_ACID_TRANSPORT	75	0.593969	2.01726	0.000179533	0.00209648	0.00136624
GO_ICOSANOID_BIOSYNTHETIC_PROCESS	31	0.700479	2.01691	0.000186706	0.00209648	0.00136624
GO_REGULATION_OF_T_CELL_APOPTOTIC_PROCESS	32	0.695607	2.01597	0.00018577	0.00209648	0.00136624
GO_LYMPHOCYTE_DIFFERENTIATION	305	0.494088	2.01542	0.000158003	0.00209648	0.00136624
GO_REGULATION_OF_VASCULAR_SMOOTH_MUSCLE_CELL_PROLIFERATION	50	0.635513	2.01537	0.000182482	0.00209648	0.00136624
GO_COPII_COATED_ER_TO_GOLGI_TRANSPORT_VESICLE	88	0.578685	2.01534	0.000178795	0.00209648	0.00136624
GO_CELL_SUBSTRATE_JUNCTION	393	0.483331	2.01329	0.00015528	0.00209648	0.00136624
GO_NEGATIVE_REGULATION_OF_LEUKOCYTE_APOPTOTIC_PROCESS	46	0.644207	2.0116	0.000183117	0.00209648	0.00136624
GO_LEUKOTRIENE_METABOLIC_PROCESS	15	0.823085	2.01053	0.000194175	0.00209648	0.00136624
GO_REGULATION_OF_EPITHELIAL_CELL_APOPTOTIC_PROCESS	68	0.600584	2.01013	0.000179759	0.00209648	0.00136624
GO_POSITIVE_REGULATION_OF_RECEPTOR_SIGNALING_PATHWAY_VIA_STAT	65	0.603073	2.00839	0.000178795	0.00209648	0.00136624
GO_POSITIVE_REGULATION_OF_CELL_SUBSTRATE_ADHESION	110	0.555313	2.00775	0.0001731	0.00209648	0.00136624
GO_REGULATION_OF_NATURAL_KILLER_CELL_ACTIVATION	27	0.719207	2.00764	0.000188893	0.00209648	0.00136624
GO_POSITIVE_REGULATION_OF_IMMUNOGLOBULIN_PRODUCTION	36	0.673881	2.00628	0.000369004	0.00311036	0.00202697
GO_CELLULAR_RESPONSE_TO_ZINC_ION	19	0.777882	2.00547	0.000190876	0.00209648	0.00136624
GO_TUMOR_NECROSIS_FACTOR_BIOSYNTHETIC_PROCESS	22	0.75388	2.00517	0.000191131	0.00209648	0.00136624
GO_SULFUR_COMPOUND_BINDING	207	0.511261	2.00183	0.000164636	0.00209648	0.00136624
GO_NEUROINFLAMMATORY_RESPONSE	54	0.624245	2.00104	0.000183655	0.00209648	0.00136624
GO_REGULATION_OF_T_HELPER_1_TYPE_IMMUNE_RESPONSE	24	0.735158	1.99972	0.000378716	0.00315515	0.00205616
GO_MYELOID_CELL_DIFFERENTIATION	367	0.482089	1.99877	0.000155933	0.00209648	0.00136624
GO_NIK_NF_KAPPAB_SIGNALING	150	0.530265	1.99834	0.000169176	0.00209648	0.00136624
GO_POSITIVE_REGULATION_OF_EPITHELIAL_CELL_MIGRATION	131	0.539654	1.99723	0.000170853	0.00209648	0.00136624
GO_POSITIVE_REGULATION_OF_MYELOID_CELL_DIFFERENTIATION	79	0.583029	1.99524	0.000178731	0.00209648	0.00136624
GO_CYTOPLASMIC_PATTERN_RECOGNITION_RECEPTOR_SIGNALING_PATHWAY	54	0.622148	1.99431	0.000183655	0.00209648	0.00136624
GO_PROTEIN_TRIMERIZATION	51	0.626396	1.99376	0.000182448	0.00209648	0.00136624
GO_REGULATION_OF_GRANULOCYTE_CHEMOTAXIS	38	0.662648	1.99355	0.000184196	0.00209648	0.00136624
GO_REGULATION_OF_T_CELL_DIFFERENTIATION	124	0.542976	1.99347	0.000171468	0.00209648	0.00136624
GO_POSITIVE_REGULATION_OF_ALPHA_BETA_T_CELL_PROLIFERATION	18	0.782962	1.99239	0.000382629	0.00315914	0.00205876
GO_RENAL_FILTRATION	18	0.782829	1.99205	0.000382629	0.00315914	0.00205876
GO_MHC_CLASS_II_PROTEIN_COMPLEX	14	0.828045	1.99008	0.000194326	0.00209648	0.00136624
GO_CYTOKINE_SECRETION_INVOLVED_IN_IMMUNE_RESPONSE	18	0.781914	1.98972	0.000382629	0.00315914	0.00205876
GO_POSITIVE_T_CELL_SELECTION	32	0.686212	1.98874	0.00018577	0.00209648	0.00136624
GO_POSITIVE_REGULATION_OF_CD4_POSITIVE_ALPHA_BETA_T_CELL_ACTIVATION	31	0.69039	1.98786	0.000186706	0.00209648	0.00136624
GO_REGULATION_OF_B_CELL_PROLIFERATION	54	0.619625	1.98623	0.000183655	0.00209648	0.00136624
GO_LIPID_DROPLET	74	0.586246	1.98614	0.00017963	0.00209648	0.00136624
GO_CARBOXYPEPTIDASE_ACTIVITY	37	0.663203	1.98224	0.000368732	0.00311036	0.00202697
GO_POSITIVE_REGULATION_OF_MAPK_CASCADE	466	0.470106	1.98221	0.000152486	0.00209648	0.00136624
GO_FIBRILLAR_COLLAGEN_TRIMER	11	0.873744	1.98128	0.000197278	0.00209648	0.00136624
GO_NEUROTRANSMITTER_METABOLIC_PROCESS	117	0.544533	1.98113	0.00017307	0.00209648	0.00136624
GO_ENDOTHELIAL_CELL_PROLIFERATION	123	0.539914	1.98042	0.000171674	0.00209648	0.00136624
GO_TYROSINE_PHOSPHORYLATION_OF_STAT_PROTEIN	59	0.60394	1.97692	0.000179372	0.00209648	0.00136624
GO_NUCLEOBASE_CONTAINING_SMALL_MOLECULE_CATABOLIC_PROCESS	45	0.636346	1.97563	0.000184366	0.00209648	0.00136624
GO_POSITIVE_REGULATION_OF_MONOCYTE_CHEMOTAXIS	15	0.808472	1.97484	0.000194175	0.00209648	0.00136624
GO_TYPE_2_IMMUNE_RESPONSE	32	0.680983	1.97359	0.00018577	0.00209648	0.00136624
GO_CHEMOKINE_BINDING	29	0.693518	1.97121	0.000186532	0.00209648	0.00136624
GO_DEFENSE_RESPONSE_TO_FUNGUS	20	0.75659	1.97106	0.000382263	0.00315914	0.00205876
GO_LIPID_LOCALIZATION	334	0.479532	1.96934	0.000157257	0.00209648	0.00136624
GO_ENDOCYTIC_VESICLE_LUMEN	19	0.763816	1.96921	0.000381752	0.00315914	0.00205876
GO_REGULATION_OF_MYELOID_LEUKOCYTE_DIFFERENTIATION	103	0.550276	1.9687	0.000174034	0.00209648	0.00136624
GO_RESPONSE_TO_CORTICOSTEROID	148	0.522899	1.96867	0.000168919	0.00209648	0.00136624
GO_CARBOHYDRATE_BINDING	222	0.498611	1.96819	0.000163773	0.00209648	0.00136624
GO_REGULATION_OF_PEPTIDYL_TYROSINE_PHOSPHORYLATION	211	0.501209	1.96815	0.000164069	0.00209648	0.00136624
GO_REGULATION_OF_RESPONSE_TO_WOUNDING	140	0.527256	1.96712	0.000170387	0.00209648	0.00136624
GO_REGULATION_OF_IMMUNOGLOBULIN_PRODUCTION	57	0.605144	1.967	0.000181061	0.00209648	0.00136624
GO_NEGATIVE_REGULATION_OF_EXTRINSIC_APOPTOTIC_SIGNALING_PATHWAY	94	0.558049	1.96671	0.000177525	0.00209648	0.00136624
GO_MODIFICATION_OF_MORPHOLOGY_OR_PHYSIOLOGY_OF_OTHER_ORGANISM	117	0.540502	1.96646	0.00017307	0.00209648	0.00136624
GO_TUMOR_NECROSIS_FACTOR_RECEPTOR_BINDING	29	0.691681	1.96599	0.000186532	0.00209648	0.00136624
GO_POSITIVE_REGULATION_OF_SMOOTH_MUSCLE_CELL_MIGRATION	36	0.659914	1.9647	0.000369004	0.00311036	0.00202697
GO_NEGATIVE_REGULATION_OF_T_CELL_DIFFERENTIATION	35	0.664153	1.96379	0.000368732	0.00311036	0.00202697
GO_RESPONSE_TO_CADMIUM_ION	57	0.603923	1.96304	0.000181061	0.00209648	0.00136624
GO_PHOSPHOLIPASE_INHIBITOR_ACTIVITY	11	0.865125	1.96173	0.000197278	0.00209648	0.00136624
GO_DENDRITIC_CELL_ANTIGEN_PROCESSING_AND_PRESENTATION	11	0.864553	1.96044	0.000197278	0.00209648	0.00136624
GO_ENDOCYTIC_VESICLE	284	0.484332	1.96036	0.000160102	0.00209648	0.00136624
GO_PLATELET_ALPHA_GRANULE_MEMBRANE	14	0.815227	1.95928	0.000194326	0.00209648	0.00136624
GO_HOMOTYPIC_CELL_CELL_ADHESION	69	0.584151	1.95891	0.000179856	0.00209648	0.00136624
GO_REGULATION_OF_REACTIVE_OXYGEN_SPECIES_BIOSYNTHETIC_PROCESS	77	0.574357	1.95785	0.000179469	0.00209648	0.00136624
GO_NEGATIVE_REGULATION_OF_RESPONSE_TO_EXTERNAL_STIMULUS	283	0.48371	1.95745	0.000160154	0.00209648	0.00136624
GO_ENZYME_INHIBITOR_ACTIVITY	293	0.481778	1.95655	0.000158881	0.00209648	0.00136624
GO_REGULATION_OF_DEFENSE_RESPONSE_TO_VIRUS_BY_HOST	32	0.674957	1.95613	0.00018577	0.00209648	0.00136624
GO_REGULATION_OF_DENDRITIC_CELL_DIFFERENTIATION	11	0.86238	1.95551	0.000197278	0.00209648	0.00136624
GO_REGULATION_OF_NIK_NF_KAPPAB_SIGNALING	95	0.554201	1.95545	0.000177715	0.00209648	0.00136624
GO_NEGATIVE_REGULATION_OF_LEUKOCYTE_DIFFERENTIATION	85	0.564362	1.95452	0.000179115	0.00209648	0.00136624
GO_NEGATIVE_REGULATION_OF_PEPTIDE_SECRETION	118	0.536405	1.95395	0.00017301	0.00209648	0.00136624
GO_GLIAL_CELL_ACTIVATION	45	0.62918	1.95338	0.000184366	0.00209648	0.00136624
GO_ENDOCYTIC_VESICLE_MEMBRANE	159	0.514692	1.95283	0.000168039	0.00209648	0.00136624
GO_REGULATION_OF_INTERLEUKIN_4_PRODUCTION	27	0.698882	1.95091	0.000377786	0.00315515	0.00205616
GO_PIGMENT_GRANULE	103	0.544863	1.94934	0.000174034	0.00209648	0.00136624
GO_POSITIVE_REGULATION_OF_EPITHELIAL_CELL_APOPTOTIC_PROCESS	32	0.672508	1.94903	0.00018577	0.00209648	0.00136624
GO_NEGATIVE_REGULATION_OF_TYPE_I_INTERFERON_PRODUCTION	42	0.63565	1.94811	0.000182815	0.00209648	0.00136624
GO_POSITIVE_REGULATION_OF_BLOOD_VESSEL_DIAMETER	51	0.612014	1.94798	0.000182448	0.00209648	0.00136624
GO_CELLULAR_DETOXIFICATION	95	0.552049	1.94785	0.000177715	0.00209648	0.00136624
GO_OXIDOREDUCTASE_ACTIVITY_ACTING_ON_NAD_P_H_OXYGEN_AS_ACCEPTOR	16	0.786547	1.94688	0.000388048	0.00318754	0.00207727
GO_NADPH_OXIDASE_COMPLEX	14	0.810052	1.94684	0.000388651	0.00318843	0.00207785
GO_POSITIVE_REGULATION_OF_ALPHA_BETA_T_CELL_DIFFERENTIATION	43	0.632424	1.94673	0.00018315	0.00209648	0.00136624
GO_CELL_CELL_ADHESION_MEDIATED_BY_INTEGRIN	16	0.786373	1.94645	0.000388048	0.00318754	0.00207727
GO_REGULATION_OF_T_CELL_MEDIATED_CYTOTOXICITY	28	0.691413	1.94624	0.000188218	0.00209648	0.00136624
GO_TUMOR_NECROSIS_FACTOR_RECEPTOR_SUPERFAMILY_BINDING	41	0.636238	1.94477	0.000182782	0.00209648	0.00136624
GO_VIRAL_GENOME_REPLICATION	107	0.539247	1.94313	0.00017316	0.00209648	0.00136624
GO_DECIDUALIZATION	21	0.738965	1.94303	0.000383877	0.00316539	0.00206283
GO_MAST_CELL_ACTIVATION	53	0.606988	1.94284	0.000183016	0.00209648	0.00136624
GO_RECEPTOR_SIGNALING_PATHWAY_VIA_STAT	112	0.535735	1.94245	0.000172712	0.00209648	0.00136624
GO_NEGATIVE_REGULATION_OF_HUMORAL_IMMUNE_RESPONSE	11	0.856615	1.94244	0.000197278	0.00209648	0.00136624
GO_NEGATIVE_REGULATION_OF_ANTIGEN_RECEPTOR_MEDIATED_SIGNALING_PATHWAY	27	0.695621	1.9418	0.000377786	0.00315515	0.00205616
GO_POSITIVE_REGULATION_OF_SMOOTH_MUSCLE_CELL_PROLIFERATION	85	0.560636	1.94162	0.000179115	0.00209648	0.00136624
GO_POSITIVE_REGULATION_OF_NEUTROPHIL_MIGRATION	24	0.713789	1.9416	0.000378716	0.00315515	0.00205616
GO_POSITIVE_REGULATION_OF_CELL_KILLING	56	0.59982	1.94128	0.000182116	0.00209648	0.00136624
GO_INTERLEUKIN_12_PRODUCTION	47	0.619905	1.94068	0.000183385	0.00209648	0.00136624
GO_NAD_BIOSYNTHETIC_PROCESS	25	0.706918	1.93996	0.000570125	0.00433317	0.00282385
GO_PYRIMIDINE_NUCLEOSIDE_CATABOLIC_PROCESS	21	0.737547	1.9393	0.000575816	0.00433714	0.00282644
GO_EPITHELIAL_CELL_APOPTOTIC_PROCESS	91	0.552883	1.93897	0.000177525	0.00209648	0.00136624
GO_MONOSACCHARIDE_BINDING	68	0.579143	1.93837	0.000179759	0.00209648	0.00136624
GO_APOPTOTIC_CELL_CLEARANCE	41	0.634061	1.93811	0.000365564	0.00311036	0.00202697
GO_SMOOTH_MUSCLE_CELL_PROLIFERATION	131	0.523576	1.93773	0.000170853	0.00209648	0.00136624
GO_CHRONIC_INFLAMMATORY_RESPONSE	17	0.770368	1.93713	0.00038506	0.00317108	0.00206654
GO_NEGATIVE_REGULATION_OF_LYMPHOCYTE_DIFFERENTIATION	41	0.633341	1.93591	0.000365564	0.00311036	0.00202697
GO_REGULATION_OF_MYELOID_LEUKOCYTE_MEDIATED_IMMUNITY	52	0.605986	1.93549	0.000182315	0.00209648	0.00136624
GO_AMEBOIDAL_TYPE_CELL_MIGRATION	356	0.468707	1.93531	0.000157159	0.00209648	0.00136624
GO_OXIDOREDUCTASE_ACTIVITY_ACTING_ON_THE_CH_NH2_GROUP_OF_DONORS_OXYGEN_AS_ACCEPTOR	16	0.781478	1.93433	0.000582072	0.00435877	0.00284054
GO_PLATELET_AGGREGATION	53	0.604306	1.93425	0.000183016	0.00209648	0.00136624
GO_AZUROPHIL_GRANULE_MEMBRANE	56	0.59759	1.93407	0.000182116	0.00209648	0.00136624
GO_IMMUNOLOGICAL_SYNAPSE	33	0.662956	1.93333	0.00018498	0.00209648	0.00136624
GO_CELL_ADHESION_MOLECULE_BINDING	457	0.458914	1.93303	0.000152346	0.00209648	0.00136624
GO_REGULATION_OF_MACROPHAGE_MIGRATION	34	0.657208	1.93201	0.000183959	0.00209648	0.00136624
GO_REGULATION_OF_ALPHA_BETA_T_CELL_DIFFERENTIATION	58	0.592144	1.93166	0.000180148	0.00209648	0.00136624
GO_ENDOTHELIAL_CELL_CHEMOTAXIS	24	0.710026	1.93136	0.000568074	0.00432435	0.00281811
GO_KERATAN_SULFATE_CATABOLIC_PROCESS	11	0.851626	1.93112	0.000197278	0.00209648	0.00136624
GO_REGULATION_OF_HEMOPOIESIS	418	0.46207	1.93049	0.000155473	0.00209648	0.00136624
GO_NEGATIVE_REGULATION_OF_INTERLEUKIN_8_PRODUCTION	16	0.779699	1.92993	0.000776096	0.00539002	0.00351259
GO_MYELOID_CELL_APOPTOTIC_PROCESS	28	0.685264	1.92893	0.000188218	0.00209648	0.00136624
GO_OSTEOCLAST_DEVELOPMENT	18	0.757988	1.92884	0.000573943	0.00433317	0.00282385
GO_HETEROTYPIC_CELL_CELL_ADHESION	54	0.601691	1.92874	0.000183655	0.00209648	0.00136624
GO_MUSCLE_CELL_MIGRATION	75	0.567864	1.9286	0.000179533	0.00209648	0.00136624
GO_MYD88_DEPENDENT_TOLL_LIKE_RECEPTOR_SIGNALING_PATHWAY	34	0.655668	1.92749	0.000367918	0.00311036	0.00202697
GO_INTERLEUKIN_2_BIOSYNTHETIC_PROCESS	21	0.732983	1.9273	0.000575816	0.00433714	0.00282644
GO_SUPEROXIDE_GENERATING_NADPH_OXIDASE_ACTIVITY	11	0.849322	1.9259	0.000197278	0.00209648	0.00136624
GO_OXIDOREDUCTASE_ACTIVITY_OXIDIZING_METAL_IONS	15	0.7882	1.92532	0.000776699	0.00539002	0.00351259
GO_DEATH_RECEPTOR_ACTIVITY	11	0.849015	1.9252	0.000197278	0.00209648	0.00136624
GO_NEGATIVE_REGULATION_OF_VASCULATURE_DEVELOPMENT	105	0.536305	1.92472	0.000174216	0.00209648	0.00136624
GO_REGULATION_OF_EXTRINSIC_APOPTOTIC_SIGNALING_PATHWAY_VIA_DEATH_DOMAIN_RECEPTORS	52	0.602206	1.92342	0.000182315	0.00209648	0.00136624
GO_POSITIVE_REGULATION_OF_CELLULAR_EXTRAVASATION	13	0.813968	1.9234	0.000582072	0.00435877	0.00284054
GO_PLASMINOGEN_ACTIVATION	17	0.763808	1.92064	0.00057759	0.00434035	0.00282853
GO_NEGATIVE_REGULATION_OF_CD4_POSITIVE_ALPHA_BETA_T_CELL_ACTIVATION	24	0.705703	1.9196	0.000568074	0.00432435	0.00281811
GO_REGULATION_OF_TUBE_SIZE	121	0.524585	1.91826	0.000172206	0.00209648	0.00136624
GO_AMYLOID_BETA_CLEARANCE	30	0.669681	1.91626	0.000373274	0.00312598	0.00203715
GO_REGULATION_OF_SPROUTING_ANGIOGENESIS	65	0.575228	1.91566	0.000178795	0.00209648	0.00136624
GO_NEGATIVE_REGULATION_OF_VIRAL_ENTRY_INTO_HOST_CELL	15	0.784147	1.91542	0.000776699	0.00539002	0.00351259
GO_VACUOLAR_MEMBRANE	377	0.460993	1.91536	0.000155569	0.00209648	0.00136624
GO_CORNIFICATION	50	0.603713	1.91452	0.000182482	0.00209648	0.00136624
GO_NEGATIVE_REGULATION_OF_B_CELL_ACTIVATION	30	0.668939	1.91414	0.000373274	0.00312598	0.00203715
GO_NEGATIVE_REGULATION_OF_LIPID_LOCALIZATION	33	0.656213	1.91366	0.00018498	0.00209648	0.00136624
GO_ANTIGEN_PROCESSING_AND_PRESENTATION_VIA_MHC_CLASS_IB	13	0.80979	1.91353	0.000776096	0.00539002	0.00351259
GO_EXTRACELLULAR_MATRIX_BINDING	52	0.599084	1.91344	0.000182315	0.00209648	0.00136624
GO_LOW_DENSITY_LIPOPROTEIN_PARTICLE_BINDING	14	0.795954	1.91296	0.00116595	0.00729713	0.00475542
GO_REGULATION_OF_CD4_POSITIVE_ALPHA_BETA_T_CELL_DIFFERENTIATION	42	0.624039	1.91253	0.000365631	0.00311036	0.00202697
GO_NEGATIVE_REGULATION_OF_BLOOD_VESSEL_ENDOTHELIAL_CELL_MIGRATION	31	0.664196	1.91244	0.000186706	0.00209648	0.00136624
GO_REGULATION_OF_LEUKOCYTE_DEGRANULATION	43	0.621148	1.91202	0.0003663	0.00311036	0.00202697
GO_CALCIUM_DEPENDENT_PHOSPHOLIPASE_A2_ACTIVITY	10	0.859867	1.90975	0.000592534	0.00441147	0.00287488
GO_CELLULAR_RESPONSE_TO_NUTRIENT	62	0.578687	1.90929	0.000358295	0.00308873	0.00201287
GO_POSITIVE_REGULATION_OF_NITRIC_OXIDE_BIOSYNTHETIC_PROCESS	36	0.641157	1.90886	0.000553506	0.0042385	0.00276216
GO_LYSOSOMAL_LUMEN	88	0.547901	1.90813	0.000178795	0.00209648	0.00136624
GO_POSITIVE_REGULATION_OF_MYOTUBE_DIFFERENTIATION	29	0.671277	1.908	0.000373065	0.00312598	0.00203715
GO_T_HELPER_1_CELL_DIFFERENTIATION	18	0.749505	1.90725	0.000573943	0.00433317	0.00282385
GO_NEGATIVE_REGULATION_OF_HYDROLASE_ACTIVITY	363	0.460631	1.90681	0.000156642	0.00209648	0.00136624
GO_POSITIVE_REGULATION_OF_INTERLEUKIN_6_PRODUCTION	71	0.566316	1.90639	0.000179308	0.00209648	0.00136624
GO_REGULATION_OF_PLASMA_LIPOPROTEIN_PARTICLE_LEVELS	78	0.557976	1.90611	0.000178795	0.00209648	0.00136624
GO_ORGAN_OR_TISSUE_SPECIFIC_IMMUNE_RESPONSE	24	0.700679	1.90594	0.000568074	0.00432435	0.00281811
GO_SUPEROXIDE_GENERATING_NADPH_OXIDASE_ACTIVATOR_ACTIVITY	10	0.858123	1.90588	0.000592534	0.00441147	0.00287488
GO_NEGATIVE_REGULATION_OF_MAST_CELL_ACTIVATION	12	0.821697	1.90507	0.000586625	0.00438776	0.00285943
GO_NK_T_CELL_ACTIVATION	10	0.857715	1.90497	0.000592534	0.00441147	0.00287488
GO_REGULATION_OF_B_CELL_MEDIATED_IMMUNITY	45	0.613397	1.90438	0.000184366	0.00209648	0.00136624
GO_RAGE_RECEPTOR_BINDING	10	0.857175	1.90377	0.000592534	0.00441147	0.00287488
GO_CADHERIN_BINDING_INVOLVED_IN_CELL_CELL_ADHESION	19	0.737812	1.90217	0.000572628	0.00433317	0.00282385
GO_T_CELL_RECEPTOR_SIGNALING_PATHWAY	181	0.493997	1.90215	0.000167196	0.00209648	0.00136624
GO_POSITIVE_REGULATION_OF_INTERLEUKIN_8_SECRETION	14	0.791446	1.90212	0.00116595	0.00729713	0.00475542
GO_PIGMENT_ACCUMULATION	12	0.820228	1.90167	0.000782167	0.00541048	0.00352592
GO_BIOMINERAL_TISSUE_DEVELOPMENT	132	0.513192	1.90145	0.000170561	0.00209648	0.00136624
GO_POSITIVE_REGULATION_OF_TYROSINE_PHOSPHORYLATION_OF_STAT_PROTEIN	48	0.604172	1.90139	0.000182515	0.00209648	0.00136624
GO_POSITIVE_REGULATION_OF_TISSUE_REMODELING	24	0.698957	1.90125	0.000568074	0.00432435	0.00281811
GO_NEGATIVE_REGULATION_OF_T_CELL_RECEPTOR_SIGNALING_PATHWAY	20	0.729508	1.90051	0.000382263	0.00315914	0.00205876
GO_EXTRINSIC_APOPTOTIC_SIGNALING_PATHWAY	207	0.485264	1.90003	0.000164636	0.00209648	0.00136624
GO_PHOSPHATIDYLETHANOLAMINE_ACYL_CHAIN_REMODELING	17	0.755585	1.89996	0.00057759	0.00434035	0.00282853
GO_CYSTEINE_TYPE_ENDOPEPTIDASE_REGULATOR_ACTIVITY_INVOLVED_IN_APOPTOTIC_PROCESS	36	0.637795	1.89885	0.000553506	0.0042385	0.00276216
GO_LIPID_STORAGE	62	0.575199	1.89778	0.000358295	0.00308873	0.00201287
GO_PEPTIDASE_ACTIVATOR_ACTIVITY	35	0.64157	1.89702	0.000553097	0.0042385	0.00276216
GO_INFLAMMATORY_CELL_APOPTOTIC_PROCESS	19	0.73577	1.8969	0.000572628	0.00433317	0.00282385
GO_NEGATIVE_REGULATION_OF_INTERLEUKIN_1_PRODUCTION	22	0.712379	1.89479	0.000764526	0.0053568	0.00349094
GO_PROTEIN_HETEROTRIMERIZATION	11	0.83524	1.89397	0.000394555	0.00323274	0.00210672
GO_REGULATION_OF_COLLAGEN_BIOSYNTHETIC_PROCESS	32	0.653176	1.893	0.00074308	0.00525872	0.00342702
GO_NEGATIVE_REGULATION_OF_INTERLEUKIN_12_PRODUCTION	16	0.764199	1.89156	0.00116414	0.00729713	0.00475542
GO_MEMBRANE_RAFT_ASSEMBLY	11	0.83284	1.88852	0.00078911	0.00544681	0.00354959
GO_POSITIVE_REGULATION_OF_CELL_MIGRATION_INVOLVED_IN_SPROUTING_ANGIOGENESIS	21	0.718218	1.88848	0.000767754	0.00536262	0.00349473
GO_PROTEIN_LIPID_COMPLEX	32	0.65157	1.88835	0.00074308	0.00525872	0.00342702
GO_RESPONSE_TO_CAMP	90	0.539619	1.88818	0.000177778	0.00209648	0.00136624
GO_MONONUCLEAR_CELL_DIFFERENTIATION	33	0.647446	1.8881	0.000369959	0.00311036	0.00202697
GO_HYALURONAN_CATABOLIC_PROCESS	14	0.785388	1.88756	0.00136028	0.00822291	0.00535873
GO_NEGATIVE_REGULATION_OF_PRODUCTION_OF_MOLECULAR_MEDIATOR_OF_IMMUNE_RESPONSE	33	0.647241	1.8875	0.000369959	0.00311036	0.00202697
GO_REGULATION_OF_NATURAL_KILLER_CELL_MEDIATED_IMMUNITY	40	0.621139	1.88732	0.000550762	0.00423764	0.0027616
GO_PROTEIN_OXIDATION	14	0.785149	1.88699	0.00136028	0.00822291	0.00535873
GO_POSITIVE_REGULATION_OF_T_CELL_MIGRATION	28	0.670184	1.88648	0.00075287	0.0053105	0.00346076
GO_POSITIVE_REGULATION_OF_REACTIVE_OXYGEN_SPECIES_BIOSYNTHETIC_PROCESS	46	0.604086	1.88632	0.000183117	0.00209648	0.00136624
GO_NEGATIVE_REGULATION_OF_INTERFERON_GAMMA_PRODUCTION	27	0.675598	1.88591	0.000944465	0.00628992	0.00409904
GO_RESPONSE_TO_PROTOZOAN	18	0.740598	1.88459	0.000765257	0.0053568	0.00349094
GO_POSITIVE_REGULATION_OF_RESPONSE_TO_WOUNDING	52	0.589942	1.88425	0.000182315	0.00209648	0.00136624
GO_INTERLEUKIN_10_PRODUCTION	44	0.608547	1.88312	0.000183688	0.00209648	0.00136624
GO_TYPE_B_PANCREATIC_CELL_PROLIFERATION	15	0.770011	1.88089	0.00116505	0.00729713	0.00475542
GO_NEGATIVE_REGULATION_OF_MAP_KINASE_ACTIVITY	68	0.561964	1.88087	0.000179759	0.00209648	0.00136624
GO_ER_TO_GOLGI_TRANSPORT_VESICLE_MEMBRANE	59	0.574597	1.88087	0.000358744	0.00308873	0.00201287
GO_IMMUNOGLOBULIN_SECRETION	20	0.721443	1.8795	0.000382263	0.00315914	0.00205876
GO_REGULATION_OF_RECEPTOR_SIGNALING_PATHWAY_VIA_STAT	94	0.533043	1.87858	0.000177525	0.00209648	0.00136624
GO_POSITIVE_REGULATION_OF_T_CELL_CYTOKINE_PRODUCTION	18	0.738164	1.87839	0.000765257	0.0053568	0.00349094
GO_POSITIVE_REGULATION_OF_FAT_CELL_DIFFERENTIATION	58	0.575603	1.8777	0.000180148	0.00209648	0.00136624
GO_REGULATION_OF_MICROGLIAL_CELL_ACTIVATION	20	0.720408	1.8768	0.000573394	0.00433317	0.00282385
GO_TOLL_LIKE_RECEPTOR_BINDING	11	0.827034	1.87536	0.00138094	0.00826723	0.00538762
GO_CORNIFIED_ENVELOPE	27	0.671772	1.87523	0.00113336	0.00720157	0.00469315
GO_NEGATIVE_REGULATION_OF_RESPONSE_TO_BIOTIC_STIMULUS	38	0.623276	1.8751	0.000552588	0.0042385	0.00276216
GO_REGULATION_OF_LYMPHOCYTE_CHEMOTAXIS	24	0.688818	1.87367	0.00094679	0.00629239	0.00410065
GO_POSITIVE_REGULATION_OF_TRANSCRIPTION_FROM_RNA_POLYMERASE_II_PROMOTER_IN_RESPONSE_TO_ENDOPLASMIC_RETICULUM_STRESS	11	0.826207	1.87348	0.00138094	0.00826723	0.00538762
GO_KERATINIZATION	66	0.561338	1.87258	0.00035823	0.00308873	0.00201287
GO_POSITIVE_REGULATION_OF_PEPTIDYL_TYROSINE_PHOSPHORYLATION	155	0.495009	1.87245	0.000168435	0.00209648	0.00136624
GO_POSITIVE_REGULATION_OF_T_HELPER_1_TYPE_IMMUNE_RESPONSE	17	0.744606	1.87235	0.00115518	0.00727209	0.0047391
GO_FATTY_ACID_DERIVATIVE_TRANSPORT	32	0.646029	1.87229	0.00111462	0.00712826	0.00464537
GO_CHEMOKINE_BIOSYNTHETIC_PROCESS	14	0.778848	1.87184	0.00136028	0.00822291	0.00535873
GO_THYMIC_T_CELL_SELECTION	20	0.7183	1.87131	0.000764526	0.0053568	0.00349094
GO_NEGATIVE_REGULATION_OF_ALPHA_BETA_T_CELL_DIFFERENTIATION	23	0.695263	1.86931	0.000946432	0.00629239	0.00410065
GO_REGULATION_OF_LIPID_LOCALIZATION	117	0.513724	1.86904	0.00017307	0.00209648	0.00136624
GO_REGULATION_OF_MAST_CELL_ACTIVATION	37	0.625212	1.86869	0.000737463	0.0052401	0.00341488
GO_POSITIVE_REGULATION_OF_TOLL_LIKE_RECEPTOR_SIGNALING_PATHWAY	21	0.710685	1.86867	0.000767754	0.00536262	0.00349473
GO_LEUKOCYTE_ACTIVATION_INVOLVED_IN_INFLAMMATORY_RESPONSE	37	0.625025	1.86813	0.000737463	0.0052401	0.00341488
GO_POSITIVE_REGULATION_OF_INTERLEUKIN_10_PRODUCTION	28	0.663437	1.86749	0.00075287	0.0053105	0.00346076
GO_PROTEIN_REFOLDING	33	0.640288	1.86722	0.000739919	0.00524788	0.00341996
GO_LONG_CHAIN_FATTY_ACID_BINDING	11	0.823404	1.86713	0.00138094	0.00826723	0.00538762
GO_REGULATION_OF_MYOBLAST_FUSION	17	0.742484	1.86702	0.00115518	0.00727209	0.0047391
GO_SYNAPSE_PRUNING	10	0.840332	1.86636	0.000987557	0.00648966	0.0042292
GO_POSITIVE_REGULATION_OF_NIK_NF_KAPPAB_SIGNALING	69	0.556375	1.86576	0.000179856	0.00209648	0.00136624
GO_PROTEIN_PROCESSING	172	0.486631	1.86527	0.000166889	0.00209648	0.00136624
GO_NUCLEOSIDE_CATABOLIC_PROCESS	29	0.656047	1.86471	0.000746129	0.0052745	0.00343731
GO_NEGATIVE_REGULATION_OF_INTERLEUKIN_6_PRODUCTION	36	0.626117	1.86408	0.000738007	0.0052401	0.00341488
GO_PHOSPHATIDYLSERINE_ACYL_CHAIN_REMODELING	15	0.763129	1.86408	0.00135922	0.00822291	0.00535873
GO_TOLL_LIKE_RECEPTOR_3_SIGNALING_PATHWAY	19	0.7228	1.86346	0.000572628	0.00433317	0.00282385
GO_POSITIVE_REGULATION_OF_TUMOR_NECROSIS_FACTOR_BIOSYNTHETIC_PROCESS	14	0.775264	1.86323	0.00155461	0.00908499	0.00592054
GO_COMPLEMENT_BINDING	16	0.752616	1.86289	0.00116414	0.00729713	0.00475542
GO_POSITIVE_REGULATION_OF_ENDOTHELIAL_CELL_APOPTOTIC_PROCESS	20	0.714565	1.86158	0.000764526	0.0053568	0.00349094
GO_MEMBRANE_RAFT_ORGANIZATION	22	0.699497	1.86053	0.00133792	0.00814386	0.00530722
GO_REGULATION_OF_PEPTIDE_SECRETION	412	0.444994	1.85975	0.000154583	0.00209648	0.00136624
GO_NEGATIVE_REGULATION_OF_PROTEIN_MATURATION	23	0.691478	1.85913	0.00113572	0.00720157	0.00469315
GO_CYTOKINE_RECEPTOR_ACTIVITY	86	0.535485	1.85908	0.000178603	0.00209648	0.00136624
GO_RESPONSE_TO_VITAMIN	84	0.536772	1.85812	0.000178317	0.00209648	0.00136624
GO_ARACHIDONIC_ACID_SECRETION	20	0.713219	1.85807	0.000764526	0.0053568	0.00349094
GO_NEGATIVE_REGULATION_OF_SECRETION	194	0.478889	1.85807	0.000166778	0.00209648	0.00136624
GO_T_CELL_CHEMOTAXIS	25	0.676034	1.85521	0.000760167	0.0053561	0.00349048
GO_REGULATION_OF_VASOCONSTRICTION	47	0.592403	1.85458	0.000366771	0.00311036	0.00202697
GO_FAT_SOLUBLE_VITAMIN_METABOLIC_PROCESS	38	0.61634	1.85423	0.000736784	0.0052401	0.00341488
GO_OVULATION	18	0.727998	1.85252	0.000956572	0.00631828	0.00411752
GO_ATF6_MEDIATED_UNFOLDED_PROTEIN_RESPONSE	10	0.834083	1.85248	0.00138258	0.00826723	0.00538762
GO_RIBONUCLEOSIDE_CATABOLIC_PROCESS	18	0.727595	1.8515	0.000956572	0.00631828	0.00411752
GO_REGULATION_OF_TYPE_2_IMMUNE_RESPONSE	27	0.663012	1.85078	0.00151114	0.00892823	0.00581838
GO_OPSONIN_BINDING	13	0.783199	1.85069	0.00194024	0.0107977	0.00703671
GO_REGULATION_OF_SIGNALING_RECEPTOR_ACTIVITY	442	0.440724	1.85064	0.000153728	0.00209648	0.00136624
GO_POSITIVE_REGULATION_OF_NATURAL_KILLER_CELL_ACTIVATION	19	0.717752	1.85045	0.000954381	0.00631828	0.00411752
GO_REGULATION_OF_CYSTEINE_TYPE_ENDOPEPTIDASE_ACTIVITY	209	0.471266	1.84897	0.000164096	0.00209648	0.00136624
GO_ANIMAL_ORGAN_REGENERATION	70	0.550357	1.84871	0.000359712	0.00308873	0.00201287
GO_REGULATION_OF_ACUTE_INFLAMMATORY_RESPONSE_TO_ANTIGENIC_STIMULUS	12	0.796965	1.84773	0.00195542	0.0108372	0.00706246
GO_NEGATIVE_REGULATION_OF_EPITHELIAL_CELL_MIGRATION	59	0.564317	1.84722	0.000358744	0.00308873	0.00201287
GO_RECEPTOR_INHIBITOR_ACTIVITY	26	0.667123	1.84697	0.00113615	0.00720157	0.00469315
GO_POSITIVE_REGULATION_OF_CALCIUM_ION_IMPORT	16	0.746108	1.84678	0.00135817	0.00822291	0.00535873
GO_MATERNAL_PLACENTA_DEVELOPMENT	32	0.637091	1.84638	0.00130039	0.00799858	0.00521254
GO_INFLAMMATORY_RESPONSE_TO_WOUNDING	10	0.83125	1.84619	0.00158009	0.00920053	0.00599583
GO_POSITIVE_REGULATION_OF_PROTEIN_KINASE_B_SIGNALING	147	0.49039	1.84498	0.000168691	0.00209648	0.00136624
GO_BONE_RESORPTION	52	0.577624	1.8449	0.000364631	0.00311036	0.00202697
GO_PEPTIDYL_TYROSINE_MODIFICATION	319	0.450567	1.84456	0.000157654	0.00209648	0.00136624
GO_RESPONSE_TO_OXIDATIVE_STRESS	407	0.441851	1.8445	0.000155183	0.00209648	0.00136624
GO_VASCULAR_ASSOCIATED_SMOOTH_MUSCLE_CELL_MIGRATION	21	0.701395	1.84424	0.000959693	0.0063324	0.00412672
GO_REGULATION_OF_TOLL_LIKE_RECEPTOR_SIGNALING_PATHWAY	62	0.558956	1.84419	0.000358295	0.00308873	0.00201287
GO_NEGATIVE_REGULATION_OF_ENDOTHELIAL_CELL_PROLIFERATION	31	0.640119	1.84311	0.000933532	0.00623	0.00405999
GO_REGULATION_OF_MACROPHAGE_DERIVED_FOAM_CELL_DIFFERENTIATION	24	0.677546	1.84301	0.00151486	0.00893382	0.00582202
GO_NEGATIVE_REGULATION_OF_B_CELL_PROLIFERATION	15	0.754445	1.84287	0.00174757	0.00992449	0.00646763
GO_PHOSPHATIDYLCHOLINE_ACYL_CHAIN_REMODELING	20	0.707206	1.84241	0.000955657	0.00631828	0.00411752
GO_LONG_CHAIN_FATTY_ACID_IMPORT_INTO_CELL	14	0.766162	1.84135	0.00194326	0.0107977	0.00703671
GO_CYTOLYSIS	27	0.659403	1.8407	0.00151114	0.00892823	0.00581838
GO_VASCULAR_PROCESS_IN_CIRCULATORY_SYSTEM	145	0.490039	1.84066	0.000169005	0.00209648	0.00136624
GO_POSITIVE_REGULATION_OF_GRANULOCYTE_CHEMOTAXIS	22	0.691847	1.84018	0.00133792	0.00814386	0.00530722
GO_REGULATION_OF_RECEPTOR_BINDING	23	0.684386	1.84006	0.00113572	0.00720157	0.00469315
GO_NEGATIVE_REGULATION_OF_TYROSINE_PHOSPHORYLATION_OF_STAT_PROTEIN	11	0.811393	1.83989	0.00157822	0.00919796	0.00599416
GO_SERINE_HYDROLASE_ACTIVITY	139	0.492673	1.83763	0.000169866	0.00209648	0.00136624
GO_INTERLEUKIN_1_BETA_SECRETION	40	0.604772	1.83759	0.000734349	0.0052401	0.00341488
GO_NEGATIVE_REGULATION_OF_MACROPHAGE_ACTIVATION	12	0.792573	1.83755	0.00215096	0.0116978	0.00762326
GO_POSITIVE_REGULATION_OF_VASCULAR_ENDOTHELIAL_GROWTH_FACTOR_PRODUCTION	25	0.669543	1.83739	0.000950209	0.0063086	0.00411121
GO_CELLULAR_RESPONSE_TO_TOXIC_SUBSTANCE	213	0.467878	1.83726	0.000164528	0.00209648	0.00136624
GO_PHOSPHOLIPASE_A2_ACTIVITY_CONSUMING_1_2_DIPALMITOYLPHOSPHATIDYLCHOLINE_	14	0.764144	1.83651	0.00194326	0.0107977	0.00703671
GO_ENDOPEPTIDASE_ACTIVITY	333	0.447208	1.83611	0.000157233	0.00209648	0.00136624
GO_NEGATIVE_REGULATION_OF_NATURAL_KILLER_CELL_MEDIATED_IMMUNITY	14	0.763688	1.83541	0.00194326	0.0107977	0.00703671
GO_POSITIVE_REGULATION_OF_REACTIVE_OXYGEN_SPECIES_METABOLIC_PROCESS	41	0.600297	1.83491	0.000731128	0.0052401	0.00341488
GO_NEGATIVE_REGULATION_OF_EXTRINSIC_APOPTOTIC_SIGNALING_PATHWAY_VIA_DEATH_DOMAIN_RECEPTORS	32	0.632947	1.83437	0.00130039	0.00799858	0.00521254
GO_PHOSPHATIDYLGLYCEROL_ACYL_CHAIN_REMODELING	13	0.776218	1.83419	0.00232829	0.012464	0.00812258
GO_NEGATIVE_REGULATION_OF_INTERLEUKIN_2_PRODUCTION	23	0.682173	1.83411	0.00113572	0.00720157	0.00469315
GO_REGULATION_OF_SYSTEMIC_ARTERIAL_BLOOD_PRESSURE_MEDIATED_BY_A_CHEMICAL_SIGNAL	39	0.607073	1.83409	0.000737055	0.0052401	0.00341488
GO_T_HELPER_17_TYPE_IMMUNE_RESPONSE	23	0.681613	1.83261	0.00113572	0.00720157	0.00469315
GO_PROSTANOID_BIOSYNTHETIC_PROCESS	20	0.703378	1.83244	0.00114679	0.00724762	0.00472315
GO_DRUG_CATABOLIC_PROCESS	91	0.522478	1.83234	0.000177525	0.00209648	0.00136624
GO_PYRIMIDINE_RIBONUCLEOSIDE_CATABOLIC_PROCESS	11	0.808039	1.83229	0.00157822	0.00919796	0.00599416
GO_CELL_DIFFERENTIATION_INVOLVED_IN_EMBRYONIC_PLACENTA_DEVELOPMENT	24	0.673528	1.83208	0.00151486	0.00893382	0.00582202
GO_CHAPERONE_MEDIATED_PROTEIN_FOLDING	56	0.565955	1.83168	0.000364232	0.00311036	0.00202697
GO_ENDOSOME_LUMEN	28	0.650551	1.83122	0.00131752	0.00805014	0.00524614
GO_RESPONSE_TO_INTERFERON_ALPHA	20	0.702881	1.83114	0.00114679	0.00724762	0.00472315
GO_REACTIVE_OXYGEN_SPECIES_METABOLIC_PROCESS	147	0.486688	1.83105	0.000168691	0.00209648	0.00136624
GO_T_CELL_DIFFERENTIATION_IN_THYMUS	66	0.548831	1.83086	0.00035823	0.00308873	0.00201287
GO_RESPONSE_TO_INTERFERON_BETA	27	0.655569	1.83	0.00170004	0.00973177	0.00634204
GO_FOAM_CELL_DIFFERENTIATION	28	0.650017	1.82972	0.00131752	0.00805014	0.00524614
GO_RESPONSE_TO_VITAMIN_D	33	0.627422	1.8297	0.00129486	0.00798744	0.00520528
GO_DITERPENOID_METABOLIC_PROCESS	72	0.542504	1.82965	0.000359454	0.00308873	0.00201287
GO_NEGATIVE_REGULATION_OF_T_CELL_MEDIATED_IMMUNITY	17	0.727335	1.82892	0.00154024	0.0090256	0.00588184
GO_POSITIVE_REGULATION_OF_INTERLEUKIN_4_PRODUCTION	23	0.680205	1.82882	0.00113572	0.00720157	0.00469315
GO_COMPLEMENT_RECEPTOR_MEDIATED_SIGNALING_PATHWAY	10	0.823245	1.82841	0.00197511	0.0109089	0.00710913
GO_TYPE_I_INTERFERON_PRODUCTION	118	0.501832	1.82801	0.00017301	0.00209648	0.00136624
GO_CD4_POSITIVE_OR_CD8_POSITIVE_ALPHA_BETA_T_CELL_LINEAGE_COMMITMENT	19	0.708828	1.82744	0.00171789	0.00981221	0.00639445
GO_POSITIVE_REGULATION_OF_B_CELL_MEDIATED_IMMUNITY	31	0.634328	1.82644	0.00112024	0.00714999	0.00465953
GO_METALLOPEPTIDASE_ACTIVITY	162	0.480268	1.82616	0.000168152	0.00209648	0.00136624
GO_NEGATIVE_REGULATION_OF_COLLAGEN_BIOSYNTHETIC_PROCESS	11	0.805143	1.82572	0.00157822	0.00919796	0.00599416
GO_REGULATION_OF_BLOOD_PRESSURE	151	0.483309	1.82352	0.000168805	0.00209648	0.00136624
GO_RESPONSE_TO_MECHANICAL_STIMULUS	198	0.468456	1.822	0.000166667	0.00209648	0.00136624
GO_PYRIDINE_CONTAINING_COMPOUND_BIOSYNTHETIC_PROCESS	31	0.63278	1.82198	0.00112024	0.00714999	0.00465953
GO_NEGATIVE_REGULATION_OF_SMOOTH_MUSCLE_CELL_MIGRATION	21	0.692375	1.82053	0.00115163	0.00726396	0.00473381
GO_MYOBLAST_FUSION	30	0.636101	1.82017	0.00149309	0.0088378	0.00575945
GO_POSITIVE_REGULATION_OF_EXTRINSIC_APOPTOTIC_SIGNALING_PATHWAY	47	0.581234	1.81961	0.000733541	0.0052401	0.00341488
GO_POSITIVE_REGULATION_OF_COAGULATION	22	0.683993	1.81929	0.00133792	0.00814386	0.00530722
GO_REGULATION_OF_CELL_SHAPE	139	0.487641	1.81886	0.000169866	0.00209648	0.00136624
GO_RESPONSE_TO_PEPTIDOGLYCAN	10	0.818831	1.81861	0.00217262	0.0117775	0.00767522
GO_NEGATIVE_REGULATION_OF_VASCULAR_SMOOTH_MUSCLE_CELL_PROLIFERATION	18	0.713853	1.81653	0.00153051	0.0089862	0.00585616
GO_TRANSFORMING_GROWTH_FACTOR_BETA_PRODUCTION	35	0.614158	1.81596	0.00110619	0.00708141	0.00461484
GO_IRON_ION_HOMEOSTASIS	78	0.53148	1.81559	0.000178795	0.00209648	0.00136624
GO_POSITIVE_REGULATION_OF_MACROPHAGE_MIGRATION	18	0.713438	1.81547	0.00153051	0.0089862	0.00585616
GO_FAT_SOLUBLE_VITAMIN_BIOSYNTHETIC_PROCESS	13	0.768038	1.81486	0.00252231	0.0133693	0.00871255
GO_TOLERANCE_INDUCTION	24	0.667033	1.81441	0.00170422	0.00974706	0.006352
GO_POSITIVE_REGULATION_OF_WOUND_HEALING	43	0.589046	1.81321	0.000915751	0.00613189	0.00399605
GO_CELLULAR_DEFENSE_RESPONSE	46	0.580564	1.81287	0.00054935	0.00423183	0.00275782
GO_MONOCARBOXYLIC_ACID_TRANSPORT	131	0.489677	1.81227	0.000170853	0.00209648	0.00136624
GO_PEPTIDYL_PROLINE_MODIFICATION	42	0.591296	1.81218	0.000914077	0.00613189	0.00399605
GO_CRANIAL_NERVE_STRUCTURAL_ORGANIZATION	10	0.815743	1.81175	0.00237014	0.0126564	0.008248
GO_REGULATION_OF_VASCULAR_ENDOTHELIAL_GROWTH_FACTOR_RECEPTOR_SIGNALING_PATHWAY	31	0.628569	1.80986	0.00130695	0.00801593	0.00522385
GO_CYSTEINE_TYPE_ENDOPEPTIDASE_INHIBITOR_ACTIVITY_INVOLVED_IN_APOPTOTIC_PROCESS	21	0.68801	1.80905	0.00134357	0.00816282	0.00531958
GO_OXIDOREDUCTASE_ACTIVITY_ACTING_ON_PEROXIDE_AS_ACCEPTOR	49	0.572366	1.80898	0.000729262	0.0052401	0.00341488
GO_NEGATIVE_REGULATION_OF_APOPTOTIC_SIGNALING_PATHWAY	206	0.461922	1.80712	0.000165017	0.00209648	0.00136624
GO_POSITIVE_REGULATION_OF_TOLERANCE_INDUCTION	10	0.813592	1.80697	0.00256765	0.0135227	0.00881252
GO_COLLAGEN_ACTIVATED_SIGNALING_PATHWAY	13	0.764679	1.80693	0.00271634	0.0141416	0.00921587
GO_STRUCTURAL_MOLECULE_ACTIVITY_CONFERRING_ELASTICITY	11	0.796675	1.80652	0.00217005	0.0117735	0.0076726
GO_REGULATION_OF_T_CELL_MIGRATION	38	0.600447	1.80642	0.00092098	0.0061526	0.00400955
GO_COMPLEMENT_ACTIVATION_ALTERNATIVE_PATHWAY	10	0.81307	1.80581	0.00256765	0.0135227	0.00881252
GO_PHOSPHATIDYLGLYCEROL_METABOLIC_PROCESS	20	0.692694	1.8046	0.00191131	0.010657	0.00694501
GO_NATURAL_KILLER_CELL_MEDIATED_IMMUNITY	55	0.559832	1.80389	0.000364697	0.00311036	0.00202697
GO_POSITIVE_REGULATION_OF_VASOCONSTRICTION	25	0.657273	1.80372	0.00152033	0.00895787	0.0058377
GO_POSITIVE_REGULATION_OF_LYMPHOCYTE_CHEMOTAXIS	18	0.708723	1.80347	0.00210446	0.0115048	0.00749752
GO_POSITIVE_REGULATION_OF_INTERLEUKIN_1_PRODUCTION	41	0.58994	1.80325	0.00109669	0.00706944	0.00460704
GO_POSITIVE_REGULATION_OF_VASCULAR_SMOOTH_MUSCLE_CELL_PROLIFERATION	33	0.617942	1.80205	0.00147984	0.00877546	0.00571882
GO_NEGATIVE_REGULATION_OF_CYTOKINE_PRODUCTION_INVOLVED_IN_IMMUNE_RESPONSE	22	0.677419	1.8018	0.00172018	0.00981221	0.00639445
GO_CELL_TRAILING_EDGE	13	0.762014	1.80063	0.00291036	0.0149583	0.00974806
GO_PRODUCTION_OF_MOLECULAR_MEDIATOR_INVOLVED_IN_INFLAMMATORY_RESPONSE	56	0.556356	1.80061	0.000364232	0.00311036	0.00202697
GO_POSITIVE_REGULATION_OF_IMMUNOGLOBULIN_SECRETION	10	0.810165	1.79936	0.00256765	0.0135227	0.00881252
GO_REGULATION_OF_MAP_KINASE_ACTIVITY	313	0.439919	1.79915	0.000157604	0.00209648	0.00136624
GO_REGULATION_OF_LIPOPOLYSACCHARIDE_MEDIATED_SIGNALING_PATHWAY	22	0.675995	1.79801	0.00172018	0.00981221	0.00639445
GO_INTERLEUKIN_4_PRODUCTION	33	0.615876	1.79603	0.0018498	0.0103589	0.0067507
GO_ADHESION_OF_SYMBIONT_TO_HOST	11	0.791868	1.79562	0.00276189	0.0143324	0.00934021
GO_REGULATION_OF_MYOTUBE_DIFFERENTIATION	48	0.570226	1.79456	0.000547545	0.00422805	0.00275535
GO_REGULATION_OF_LYMPHOCYTE_APOPTOTIC_PROCESS	51	0.563784	1.79447	0.000729794	0.0052401	0.00341488
GO_MHC_CLASS_II_PROTEIN_COMPLEX_BINDING	16	0.724913	1.79432	0.00271634	0.0141416	0.00921587
GO_NEGATIVE_T_CELL_SELECTION	12	0.773634	1.79364	0.00351975	0.0173562	0.0113107
GO_CELL_SUBSTRATE_JUNCTION_ASSEMBLY	94	0.508856	1.79334	0.000177525	0.00209648	0.00136624
GO_TYPE_I_INTERFERON_BIOSYNTHETIC_PROCESS	10	0.807287	1.79297	0.00256765	0.0135227	0.00881252
GO_NEGATIVE_REGULATION_OF_INTERLEUKIN_1_SECRETION	10	0.807228	1.79284	0.00256765	0.0135227	0.00881252
GO_POSITIVE_REGULATION_OF_MACROPHAGE_DERIVED_FOAM_CELL_DIFFERENTIATION	14	0.745938	1.79275	0.00310921	0.015754	0.0102666
GO_PHOSPHOLIPASE_A2_ACTIVITY	20	0.688142	1.79274	0.00267584	0.0140007	0.00912405
GO_MAST_CELL_MEDIATED_IMMUNITY	44	0.57901	1.79172	0.00110213	0.00706944	0.00460704
GO_REGULATION_OF_BONE_DEVELOPMENT	20	0.687607	1.79135	0.00267584	0.0140007	0.00912405
GO_POSITIVE_REGULATION_OF_RECEPTOR_MEDIATED_ENDOCYTOSIS	46	0.573569	1.79102	0.000732467	0.0052401	0.00341488
GO_NUCLEOTIDE_BINDING_DOMAIN_LEUCINE_RICH_REPEAT_CONTAINING_RECEPTOR_SIGNALING_PATHWAY	33	0.613753	1.78984	0.0018498	0.0103589	0.0067507
GO_REGULATION_OF_SUBSTRATE_ADHESION_DEPENDENT_CELL_SPREADING	44	0.577966	1.78849	0.00110213	0.00706944	0.00460704
GO_LYMPH_VESSEL_DEVELOPMENT	25	0.651693	1.78841	0.0022805	0.0122591	0.00798907
GO_REGULATION_OF_T_HELPER_1_CELL_DIFFERENTIATION	10	0.805062	1.78803	0.00296267	0.0151425	0.00986814
GO_NEGATIVE_REGULATION_OF_CELL_MOTILITY	247	0.447927	1.78798	0.000162048	0.00209648	0.00136624
GO_INTERLEUKIN_6_BIOSYNTHETIC_PROCESS	19	0.693476	1.78786	0.00229051	0.0122924	0.00801077
GO_NEGATIVE_REGULATION_OF_SMOOTH_MUSCLE_CELL_PROLIFERATION	44	0.577643	1.78748	0.00110213	0.00706944	0.00460704
GO_ISOPRENOID_METABOLIC_PROCESS	85	0.515722	1.78607	0.00035823	0.00308873	0.00201287
GO_CHEMICAL_HOMEOSTASIS_WITHIN_A_TISSUE	11	0.78753	1.78578	0.003551	0.0174701	0.011385
GO_CILIUM_MOVEMENT	48	0.567437	1.78578	0.000547545	0.00422805	0.00275535
GO_PIGMENT_GRANULE_MATURATION	10	0.803962	1.78559	0.00296267	0.0151425	0.00986814
GO_RESPONSE_TO_ZINC_ION	47	0.57018	1.78501	0.000916926	0.00613189	0.00399605
GO_CALCIUM_MEDIATED_SIGNALING_USING_INTRACELLULAR_CALCIUM_SOURCE	19	0.692283	1.78479	0.00248139	0.0131958	0.0085995
GO_POSITIVE_REGULATION_OF_LIPID_LOCALIZATION	74	0.526689	1.78437	0.00035926	0.00308873	0.00201287
GO_REGULATION_OF_APOPTOTIC_SIGNALING_PATHWAY	368	0.430141	1.78427	0.000155715	0.00209648	0.00136624
GO_ENDOLYSOSOME	18	0.701173	1.78426	0.00229577	0.0123104	0.00802247
GO_SPONGIOTROPHOBLAST_LAYER_DEVELOPMENT	12	0.769558	1.78419	0.00391083	0.0188094	0.0122578
GO_POSITIVE_REGULATION_OF_DNA_BINDING_TRANSCRIPTION_FACTOR_ACTIVITY	247	0.446776	1.78338	0.000162048	0.00209648	0.00136624
GO_POSITIVE_REGULATION_OF_INFLAMMATORY_RESPONSE_TO_ANTIGENIC_STIMULUS	11	0.786412	1.78325	0.00414283	0.0196754	0.0128221
GO_REGULATION_OF_MYELOID_CELL_DIFFERENTIATION	219	0.45228	1.78241	0.000163559	0.00209648	0.00136624
GO_INSULIN_LIKE_GROWTH_FACTOR_BINDING	21	0.677564	1.78158	0.00230326	0.0123403	0.00804196
GO_POSITIVE_REGULATION_OF_RECEPTOR_BINDING	10	0.802148	1.78156	0.00296267	0.0151425	0.00986814
GO_CELLULAR_RESPONSE_TO_OXIDATIVE_STRESS	271	0.441805	1.78133	0.000161005	0.00209648	0.00136624
GO_RESPONSE_TO_STEROID_HORMONE	353	0.431287	1.7804	0.000156764	0.00209648	0.00136624
GO_INACTIVATION_OF_MAPK_ACTIVITY	26	0.642854	1.77978	0.00265101	0.0139027	0.00906017
GO_RESPONSE_TO_TOXIC_SUBSTANCE	467	0.422025	1.77976	0.000152393	0.00209648	0.00136624
GO_INTERLEUKIN_8_BIOSYNTHETIC_PROCESS	10	0.801098	1.77922	0.00296267	0.0151425	0.00986814
GO_POSITIVE_THYMIC_T_CELL_SELECTION	12	0.767113	1.77852	0.00410637	0.0195455	0.0127375
GO_T_CELL_LINEAGE_COMMITMENT	23	0.661458	1.77842	0.00189286	0.0105816	0.00689588
GO_REGULATION_OF_CELL_ADHESION_MEDIATED_BY_INTEGRIN	44	0.574619	1.77813	0.00110213	0.00706944	0.00460704
GO_LYMPHOCYTE_APOPTOTIC_PROCESS	65	0.533923	1.7781	0.00071518	0.00519251	0.00338387
GO_GROWTH_FACTOR_RECEPTOR_BINDING	104	0.49638	1.77805	0.000174125	0.00209648	0.00136624
GO_PROTEIN_KINASE_B_SIGNALING	220	0.450726	1.77759	0.000163747	0.00209648	0.00136624
GO_INTRINSIC_COMPONENT_OF_ENDOPLASMIC_RETICULUM_MEMBRANE	147	0.472422	1.77738	0.000168691	0.00209648	0.00136624
GO_RESPONSE_TO_TOPOLOGICALLY_INCORRECT_PROTEIN	183	0.46124	1.77703	0.00016728	0.00209648	0.00136624
GO_POSITIVE_REGULATION_OF_MONOCYTE_DIFFERENTIATION	10	0.799973	1.77673	0.00296267	0.0151425	0.00986814
GO_POSITIVE_REGULATION_OF_PEPTIDE_SECRETION	234	0.447579	1.77665	0.000162787	0.00209648	0.00136624
GO_DETECTION_OF_BIOTIC_STIMULUS	19	0.689017	1.77637	0.00324489	0.0163259	0.0106393
GO_REGULATION_OF_BICELLULAR_TIGHT_JUNCTION_ASSEMBLY	20	0.681747	1.77608	0.00324924	0.016335	0.0106452
GO_REGULATION_OF_PROTEIN_AUTOPHOSPHORYLATION	43	0.576602	1.7749	0.0014652	0.00869668	0.00566748
GO_SULFURIC_ESTER_HYDROLASE_ACTIVITY	15	0.725719	1.7727	0.00330097	0.0165049	0.0107559
GO_ANGIOGENESIS_INVOLVED_IN_WOUND_HEALING	18	0.696116	1.77139	0.0026784	0.0140007	0.00912405
GO_ASTROCYTE_ACTIVATION	21	0.673642	1.77127	0.00268714	0.014035	0.00914639
GO_ELECTRON_TRANSFER_ACTIVITY	102	0.495856	1.77067	0.000174886	0.00209648	0.00136624
GO_LOW_DENSITY_LIPOPROTEIN_PARTICLE_REMODELING	12	0.763623	1.77043	0.00449746	0.0207923	0.01355
GO_REGULATION_OF_B_CELL_DIFFERENTIATION	27	0.634097	1.77006	0.0028334	0.0146624	0.00955526
GO_NAD_BIOSYNTHESIS_VIA_NICOTINAMIDE_RIBOSIDE_SALVAGE_PATHWAY	11	0.780516	1.76988	0.00493194	0.0224198	0.0146106
GO_CELL_RECOGNITION	144	0.471769	1.76974	0.000169377	0.00209648	0.00136624
GO_NEGATIVE_REGULATION_OF_T_CELL_APOPTOTIC_PROCESS	20	0.678945	1.76878	0.00344037	0.017043	0.0111067
GO_NEGATIVE_REGULATION_OF_BONE_MINERALIZATION	12	0.762709	1.76831	0.00449746	0.0207923	0.01355
GO_REGULATION_OF_LEUKOCYTE_ADHESION_TO_VASCULAR_ENDOTHELIAL_CELL	18	0.694796	1.76803	0.0026784	0.0140007	0.00912405
GO_PEPTIDE_CATABOLIC_PROCESS	20	0.678617	1.76793	0.00344037	0.017043	0.0111067
GO_BRANCHING_INVOLVED_IN_BLOOD_VESSEL_MORPHOGENESIS	28	0.627947	1.76759	0.00282326	0.0146274	0.00953242
GO_S100_PROTEIN_BINDING	15	0.723103	1.76631	0.00330097	0.0165049	0.0107559
GO_CELLULAR_RESPONSE_TO_EXTERNAL_STIMULUS	311	0.432146	1.76565	0.000157828	0.00209648	0.00136624
GO_LEUKOCYTE_HOMEOSTASIS	82	0.512385	1.76554	0.000536673	0.00416315	0.00271305
GO_PLATELET_DERIVED_GROWTH_FACTOR_BINDING	11	0.778455	1.7652	0.00493194	0.0224198	0.0146106
GO_POSITIVE_REGULATION_OF_NEUROINFLAMMATORY_RESPONSE	17	0.701479	1.76391	0.00423566	0.0199983	0.0130325
GO_NEGATIVE_REGULATION_OF_T_HELPER_CELL_DIFFERENTIATION	15	0.72208	1.76381	0.00330097	0.0165049	0.0107559
GO_POSITIVE_REGULATION_OF_CALCIUM_ION_TRANSPORT	108	0.48845	1.76321	0.000172622	0.00209648	0.00136624
GO_CYTIDINE_DEAMINASE_ACTIVITY	10	0.793787	1.76299	0.00414774	0.0196842	0.0128279
GO_REGULATION_OF_SYSTEMIC_ARTERIAL_BLOOD_PRESSURE_BY_CIRCULATORY_RENIN_ANGIOTENSIN	13	0.745968	1.76271	0.00446255	0.0207607	0.0135294
GO_POSITIVE_REGULATION_OF_ENDOTHELIAL_CELL_CHEMOTAXIS	14	0.733113	1.76193	0.00408084	0.019449	0.0126746
GO_REGULATION_OF_PLASMINOGEN_ACTIVATION	12	0.759934	1.76188	0.00449746	0.0207923	0.01355
GO_REGULATION_OF_MACROPHAGE_CHEMOTAXIS	24	0.647537	1.76138	0.00340845	0.0169632	0.0110546
GO_NEGATIVE_REGULATION_OF_INTERLEUKIN_1_BETA_PRODUCTION	16	0.71151	1.76115	0.00349243	0.0172347	0.0112316
GO_LIPASE_ACTIVATOR_ACTIVITY	11	0.776554	1.76089	0.00512922	0.0230833	0.015043
GO_PHOSPHOLIPASE_ACTIVATOR_ACTIVITY	11	0.776554	1.76089	0.00512922	0.0230833	0.015043
GO_REGULATION_OF_CALCIUM_ION_IMPORT	31	0.611233	1.75994	0.0029873	0.0152442	0.00993442
GO_POLYSACCHARIDE_BINDING	19	0.682517	1.75961	0.00419927	0.0198618	0.0129436
GO_NEGATIVE_REGULATION_OF_CELL_SUBSTRATE_ADHESION	55	0.546086	1.7596	0.000729395	0.0052401	0.00341488
GO_BONE_MINERALIZATION	101	0.493623	1.75937	0.000175254	0.00209648	0.00136624
GO_ENDOPLASMIC_RETICULUM_CHAPERONE_COMPLEX	10	0.792042	1.75911	0.00474027	0.0217431	0.0141696
GO_RESPONSE_TO_OXYGEN_LEVELS	362	0.425032	1.75877	0.000156715	0.00209648	0.00136624
GO_NEGATIVE_REGULATION_OF_MYELOID_CELL_APOPTOTIC_PROCESS	12	0.758558	1.75869	0.004693	0.0215416	0.0140383
GO_CELL_REDOX_HOMEOSTASIS	68	0.524926	1.7569	0.000539277	0.00417421	0.00272027
GO_CELLULAR_RESPONSE_TO_LOW_DENSITY_LIPOPROTEIN_PARTICLE_STIMULUS	17	0.698254	1.7558	0.00423566	0.0199983	0.0130325
GO_NEGATIVE_REGULATION_OF_LIPOPOLYSACCHARIDE_MEDIATED_SIGNALING_PATHWAY	10	0.790493	1.75567	0.00493778	0.0224247	0.0146138
GO_POSITIVE_REGULATION_OF_INTERLEUKIN_2_PRODUCTION	30	0.613531	1.75559	0.00447928	0.0207607	0.0135294
GO_GLUTATHIONE_PEROXIDASE_ACTIVITY	18	0.689871	1.7555	0.00382629	0.0185134	0.0120649
GO_CELLULAR_RESPONSE_TO_EXTRACELLULAR_STIMULUS	245	0.44029	1.75543	0.000162311	0.00209648	0.00136624
GO_POSITIVE_REGULATION_OF_MACROPHAGE_ACTIVATION	27	0.628806	1.75529	0.00302229	0.0153984	0.0100349
GO_NEGATIVE_REGULATION_OF_CHEMOKINE_PRODUCTION	18	0.689498	1.75455	0.00382629	0.0185134	0.0120649
GO_REGULATION_OF_T_HELPER_CELL_DIFFERENTIATION	31	0.609294	1.75436	0.00317401	0.0159883	0.0104193
GO_RESPONSE_TO_PURINE_CONTAINING_COMPOUND	142	0.468308	1.75383	0.000169348	0.00209648	0.00136624
GO_REGULATION_OF_LIPID_CATABOLIC_PROCESS	42	0.572021	1.75311	0.00127971	0.00791673	0.0051592
GO_RESPONSE_TO_HYDROGEN_PEROXIDE	130	0.473919	1.75179	0.000170678	0.00209648	0.00136624
GO_MODIFICATION_OF_MORPHOLOGY_OR_PHYSIOLOGY_OF_OTHER_ORGANISM_INVOLVED_IN_SYMBIOTIC_INTERACTION	97	0.494938	1.75101	0.000176803	0.00209648	0.00136624
GO_CARBOHYDRATE_DERIVATIVE_CATABOLIC_PROCESS	161	0.4608	1.75074	0.000168011	0.00209648	0.00136624
GO_GROWTH_FACTOR_ACTIVITY	127	0.475854	1.74992	0.000172087	0.00209648	0.00136624
GO_EXTRACELLULAR_MATRIX_STRUCTURAL_CONSTITUENT_CONFERRING_COMPRESSION_RESISTANCE	15	0.716349	1.74981	0.00368932	0.0179722	0.0117122
GO_NEGATIVE_REGULATION_OF_OXIDOREDUCTASE_ACTIVITY	20	0.671654	1.74979	0.00458716	0.0211009	0.0137511
GO_NEGATIVE_REGULATION_OF_TRANSPORT	423	0.41823	1.74974	0.000154895	0.00209648	0.00136624
GO_ACTIN_FILAMENT	93	0.496964	1.74935	0.000177525	0.00209648	0.00136624
GO_CYSTEINE_TYPE_ENDOPEPTIDASE_ACTIVITY_INVOLVED_IN_APOPTOTIC_PROCESS	13	0.74028	1.74927	0.0048506	0.0221471	0.0144329
GO_RESPONSE_TO_METAL_ION	336	0.425505	1.74912	0.00015706	0.00209648	0.00136624
GO_OXIDOREDUCTASE_ACTIVITY_ACTING_ON_THE_CH_NH2_GROUP_OF_DONORS	21	0.665209	1.7491	0.00345489	0.0170887	0.0111364
GO_POSITIVE_REGULATION_OF_CELL_JUNCTION_ASSEMBLY	32	0.603394	1.74873	0.00390117	0.0187769	0.0122366
GO_LEUKOCYTE_MIGRATION_INVOLVED_IN_INFLAMMATORY_RESPONSE	12	0.754039	1.74821	0.00586625	0.0254059	0.0165566
GO_CELL_ADHESION_MEDIATOR_ACTIVITY	59	0.533886	1.74761	0.000896861	0.0060913	0.0039696
GO_PLATELET_DENSE_TUBULAR_NETWORK	11	0.770396	1.74693	0.00572105	0.0249504	0.0162598
GO_NEGATIVE_REGULATION_OF_MUSCLE_ADAPTATION	10	0.78633	1.74643	0.00533281	0.023767	0.0154885
GO_REGULATION_OF_CELL_MATRIX_ADHESION	108	0.483755	1.74626	0.000172622	0.00209648	0.00136624
GO_POSITIVE_REGULATION_OF_STRIATED_MUSCLE_CELL_DIFFERENTIATION	53	0.545307	1.74541	0.00128111	0.00791782	0.00515991
GO_VASCULAR_ENDOTHELIAL_GROWTH_FACTOR_PRODUCTION	30	0.609965	1.74538	0.00466592	0.0214326	0.0139673
GO_COSTAMERE	18	0.685879	1.74534	0.00440023	0.0205302	0.0133792
GO_POSITIVE_REGULATION_OF_INTERLEUKIN_17_PRODUCTION	10	0.785737	1.74511	0.00533281	0.023767	0.0154885
GO_BONE_REMODELING	75	0.513603	1.74432	0.000718133	0.00519638	0.00338639
GO_LYMPHOCYTE_COSTIMULATION	55	0.541114	1.74358	0.000911743	0.00612266	0.00399003
GO_LOW_DENSITY_LIPOPROTEIN_PARTICLE_RECEPTOR_CATABOLIC_PROCESS	14	0.725399	1.74339	0.00524679	0.0234811	0.0153023
GO_POSITIVE_REGULATION_OF_TYPE_I_INTERFERON_MEDIATED_SIGNALING_PATHWAY	13	0.737759	1.74332	0.00523865	0.023461	0.0152891
GO_POSITIVE_REGULATION_OF_STEROID_BIOSYNTHETIC_PROCESS	15	0.71359	1.74307	0.00368932	0.0179722	0.0117122
GO_POSITIVE_REGULATION_OF_DEFENSE_RESPONSE_TO_VIRUS_BY_HOST	22	0.655309	1.74299	0.0036315	0.0177788	0.0115862
GO_POSITIVE_REGULATION_OF_HUMORAL_IMMUNE_RESPONSE	14	0.724952	1.74231	0.00544112	0.0240335	0.0156622
GO_B_CELL_ACTIVATION_INVOLVED_IN_IMMUNE_RESPONSE	64	0.52517	1.74228	0.000895576	0.0060913	0.0039696
GO_DETECTION_OF_EXTERNAL_BIOTIC_STIMULUS	15	0.713143	1.74198	0.00368932	0.0179722	0.0117122
GO_REGULATION_OF_OSTEOCLAST_DIFFERENTIATION	54	0.543425	1.74197	0.00110193	0.00706944	0.00460704
GO_VITAMIN_D_BIOSYNTHETIC_PROCESS	11	0.768126	1.74178	0.00572105	0.0249504	0.0162598
GO_POSITIVE_REGULATION_OF_SECRETION	361	0.421106	1.74168	0.000156912	0.00209648	0.00136624
GO_NEGATIVE_REGULATION_OF_LIPID_CATABOLIC_PROCESS	17	0.692575	1.74152	0.00481325	0.0220464	0.0143673
GO_EXTRINSIC_APOPTOTIC_SIGNALING_PATHWAY_VIA_DEATH_DOMAIN_RECEPTORS	76	0.511742	1.7413	0.00071736	0.00519638	0.00338639
GO_CD4_POSITIVE_ALPHA_BETA_T_CELL_CYTOKINE_PRODUCTION	16	0.703464	1.74123	0.00426853	0.0200799	0.0130857
GO_NEGATIVE_REGULATION_OF_ERK1_AND_ERK2_CASCADE	66	0.521765	1.74057	0.000895576	0.0060913	0.0039696
GO_NEGATIVE_REGULATION_OF_LOCOMOTION	291	0.428706	1.73923	0.000159363	0.00209648	0.00136624
GO_LYSOSOME_LOCALIZATION	61	0.528735	1.73921	0.00125156	0.00777249	0.00506521
GO_NEGATIVE_REGULATION_OF_NITRIC_OXIDE_BIOSYNTHETIC_PROCESS	14	0.723545	1.73893	0.00563545	0.0247391	0.0161221
GO_RESPONSE_TO_NUTRIENT	200	0.446317	1.73859	0.000165975	0.00209648	0.00136624
GO_NEUTRAL_LIPID_BIOSYNTHETIC_PROCESS	33	0.596051	1.73822	0.00369959	0.0180086	0.0117359
GO_RESPONSE_TO_ORGANOPHOSPHORUS	127	0.472195	1.73647	0.000172087	0.00209648	0.00136624
GO_POSITIVE_REGULATION_OF_VASCULAR_ENDOTHELIAL_GROWTH_FACTOR_RECEPTOR_SIGNALING_PATHWAY	15	0.71085	1.73638	0.00407767	0.019449	0.0126746
GO_NEGATIVE_REGULATION_OF_CD4_POSITIVE_ALPHA_BETA_T_CELL_DIFFERENTIATION	19	0.673475	1.7363	0.00534453	0.0238028	0.0155119
GO_CELLULAR_EXTRAVASATION	53	0.542434	1.73622	0.00146413	0.00869668	0.00566748
GO_PLATELET_DENSE_GRANULE	17	0.69042	1.7361	0.00539084	0.0238933	0.0155709
GO_NEGATIVE_REGULATION_OF_ANION_TRANSMEMBRANE_TRANSPORT	12	0.748741	1.73593	0.00606179	0.0260427	0.0169716
GO_STEROL_TRANSPORT	84	0.501416	1.73573	0.00053495	0.00416315	0.00271305
GO_DEAMINASE_ACTIVITY	26	0.626872	1.73553	0.00435524	0.0203983	0.0132933
GO_MUSCLE_CELL_PROLIFERATION	182	0.450563	1.73529	0.000167252	0.00209648	0.00136624
GO_GASTRULATION	158	0.457919	1.73504	0.000168492	0.00209648	0.00136624
GO_NEGATIVE_REGULATION_OF_ENDOTHELIAL_CELL_APOPTOTIC_PROCESS	24	0.637765	1.7348	0.00454459	0.020935	0.013643
GO_REGULATION_OF_DNA_BINDING_TRANSCRIPTION_FACTOR_ACTIVITY	390	0.416563	1.73469	0.00015528	0.00209648	0.00136624
GO_AXONEME_PART	30	0.606147	1.73446	0.00503919	0.0227896	0.0148516
GO_AGING	291	0.42743	1.73405	0.000159363	0.00209648	0.00136624
GO_CD4_POSITIVE_ALPHA_BETA_T_CELL_LINEAGE_COMMITMENT	15	0.709894	1.73404	0.00427184	0.0200808	0.0130863
GO_PROTEIN_CONTAINING_COMPLEX_REMODELING	25	0.631706	1.73356	0.00399088	0.0190945	0.0124436
GO_REGULATION_OF_OSTEOCLAST_DEVELOPMENT	11	0.764434	1.73341	0.00572105	0.0249504	0.0162598
GO_GLUCOSE_6_PHOSPHATE_METABOLIC_PROCESS	11	0.764202	1.73288	0.00572105	0.0249504	0.0162598
GO_REGULATION_OF_MACROPHAGE_DIFFERENTIATION	20	0.665153	1.73285	0.00535168	0.0238065	0.0155143
GO_TOLL_LIKE_RECEPTOR_4_SIGNALING_PATHWAY	31	0.601824	1.73285	0.00448096	0.0207607	0.0135294
GO_MEMBRANE_PROTEIN_PROTEOLYSIS	57	0.53303	1.7326	0.00162955	0.00942037	0.0061391
GO_PROTEIN_FOLDING_CHAPERONE	21	0.65878	1.73219	0.00441459	0.0205716	0.0134062
GO_MHC_PROTEIN_BINDING	29	0.609377	1.73206	0.00447678	0.0207607	0.0135294
GO_EXOPEPTIDASE_ACTIVITY	96	0.49004	1.73182	0.000177054	0.00209648	0.00136624
GO_HORMONE_CATABOLIC_PROCESS	11	0.763675	1.73169	0.00572105	0.0249504	0.0162598
GO_NEGATIVE_REGULATION_OF_INTRACELLULAR_SIGNAL_TRANSDUCTION	454	0.410934	1.72968	0.000152672	0.00209648	0.00136624
GO_REGULATION_OF_FATTY_ACID_TRANSPORT	19	0.670836	1.72949	0.00572628	0.0249504	0.0162598
GO_DETECTION_OF_OTHER_ORGANISM	10	0.778615	1.72929	0.00572783	0.0249504	0.0162598
GO_REGULATION_OF_PHOSPHOLIPASE_A2_ACTIVITY	10	0.778525	1.72909	0.00572783	0.0249504	0.0162598
GO_INTERLEUKIN_6_SECRETION	33	0.592605	1.72817	0.00425453	0.020058	0.0130714
GO_POSITIVE_REGULATION_OF_ENDOTHELIAL_CELL_PROLIFERATION	83	0.500276	1.72761	0.000535906	0.00416315	0.00271305
GO_POSITIVE_REGULATION_OF_VASCULAR_ASSOCIATED_SMOOTH_MUSCLE_CELL_MIGRATION	16	0.697715	1.727	0.00426853	0.0200799	0.0130857
GO_CELLULAR_RESPONSE_TO_LIPOPROTEIN_PARTICLE_STIMULUS	29	0.607426	1.72651	0.00447678	0.0207607	0.0135294
GO_NEGATIVE_REGULATION_OF_SIGNAL_TRANSDUCTION_BY_P53_CLASS_MEDIATOR	29	0.607307	1.72617	0.00466331	0.0214326	0.0139673
GO_REGULATION_OF_B_CELL_RECEPTOR_SIGNALING_PATHWAY	27	0.618336	1.72606	0.00396675	0.0189932	0.0123776
GO_HIGH_DENSITY_LIPOPROTEIN_PARTICLE	20	0.662499	1.72594	0.00573394	0.0249504	0.0162598
GO_METALLOENDOPEPTIDASE_ACTIVITY	92	0.491143	1.72544	0.000177494	0.00209648	0.00136624
GO_NEGATIVE_REGULATION_OF_ESTABLISHMENT_OF_PROTEIN_LOCALIZATION	162	0.453541	1.72453	0.000168152	0.00209648	0.00136624
GO_PLASMA_LIPOPROTEIN_PARTICLE_CLEARANCE	50	0.543691	1.72418	0.00164234	0.00946929	0.00617098
GO_NATURAL_KILLER_CELL_CHEMOTAXIS	10	0.776014	1.72351	0.00592534	0.025593	0.0166786
GO_PODOSOME	29	0.606339	1.72342	0.00484984	0.0221471	0.0144329
GO_NEUTROPHIL_HOMEOSTASIS	16	0.696231	1.72333	0.00426853	0.0200799	0.0130857
GO_REGULATORY_T_CELL_DIFFERENTIATION	27	0.617136	1.72272	0.00396675	0.0189932	0.0123776
GO_INTEGRIN_ACTIVATION	22	0.647457	1.72211	0.00439602	0.0205302	0.0133792
GO_PROTEIN_MATURATION	234	0.433758	1.72179	0.000162787	0.00209648	0.00136624
GO_ISOPRENOID_BINDING	29	0.605629	1.7214	0.00484984	0.0221471	0.0144329
GO_POSITIVE_REGULATION_OF_T_CELL_MEDIATED_CYTOTOXICITY	21	0.654396	1.72067	0.00518234	0.0233061	0.0151882
GO_INSULIN_LIKE_GROWTH_FACTOR_I_BINDING	11	0.758614	1.72021	0.00631288	0.0269238	0.0175458
GO_SECONDARY_LYSOSOME	14	0.715553	1.71972	0.00621842	0.0266091	0.0173407
GO_CALCIUM_DEPENDENT_PHOSPHOLIPID_BINDING	48	0.546263	1.71915	0.00219018	0.0118627	0.00773073
GO_POST_EMBRYONIC_ANIMAL_ORGAN_DEVELOPMENT	15	0.703656	1.71881	0.00563107	0.0247391	0.0161221
GO_NEGATIVE_REGULATION_OF_INTRINSIC_APOPTOTIC_SIGNALING_PATHWAY	88	0.493515	1.71872	0.00035759	0.00308873	0.00201287
GO_KILLING_OF_CELLS_OF_OTHER_ORGANISM	29	0.604218	1.71739	0.00503637	0.0227896	0.0148516
GO_NEGATIVE_REGULATION_OF_EPITHELIAL_CELL_APOPTOTIC_PROCESS	32	0.592132	1.71609	0.00594464	0.025642	0.0167105
GO_POSITIVE_REGULATION_OF_MAP_KINASE_ACTIVITY	242	0.430975	1.71608	0.00016239	0.00209648	0.00136624
GO_POSITIVE_REGULATION_OF_TRANSFORMING_GROWTH_FACTOR_BETA_PRODUCTION	18	0.674203	1.71563	0.00688732	0.0288693	0.0188136
GO_CARD_DOMAIN_BINDING	13	0.725834	1.71514	0.00717889	0.0298464	0.0194504
GO_REGULATION_OF_INTEGRIN_MEDIATED_SIGNALING_PATHWAY	13	0.725281	1.71383	0.00737291	0.0305192	0.0198889
GO_PROTEIN_PEPTIDYL_PROLYL_ISOMERIZATION	31	0.595209	1.7138	0.00522778	0.0234286	0.015268
GO_INTERFERON_BETA_PRODUCTION	49	0.542182	1.71358	0.00182315	0.0102705	0.00669311
GO_LEUKOCYTE_AGGREGATION	12	0.73904	1.71344	0.00684396	0.0287509	0.0187365
GO_ARP2_3_PROTEIN_COMPLEX	11	0.755549	1.71326	0.00651016	0.0276553	0.0180225
GO_SEQUESTERING_OF_METAL_ION	11	0.755257	1.7126	0.00670744	0.028318	0.0184544
GO_REGULATION_OF_INTRINSIC_APOPTOTIC_SIGNALING_PATHWAY	146	0.455633	1.71246	0.000169005	0.00209648	0.00136624
GO_COLLAGEN_ACTIVATED_TYROSINE_KINASE_RECEPTOR_SIGNALING_PATHWAY	10	0.771005	1.71239	0.00671539	0.028318	0.0184544
GO_REGULATION_OF_CELL_JUNCTION_ASSEMBLY	86	0.493066	1.71181	0.00053581	0.00416315	0.00271305
GO_REGULATION_OF_MAST_CELL_ACTIVATION_INVOLVED_IN_IMMUNE_RESPONSE	29	0.601893	1.71078	0.00522291	0.0234231	0.0152644
GO_PHOSPHATIDYLCHOLINE_METABOLIC_PROCESS	29	0.601872	1.71072	0.00522291	0.0234231	0.0152644
GO_C_C_CHEMOKINE_BINDING	22	0.643078	1.71046	0.00573394	0.0249504	0.0162598
GO_PROTEIN_NITROSYLATION	12	0.737721	1.71038	0.0070395	0.0293616	0.0191345
GO_VITAMIN_BIOSYNTHETIC_PROCESS	21	0.650293	1.70988	0.00575816	0.025022	0.0163064
GO_NEGATIVE_REGULATION_OF_LEUKOCYTE_DEGRANULATION	12	0.737194	1.70916	0.0070395	0.0293616	0.0191345
GO_NEGATIVE_REGULATION_OF_LIPID_STORAGE	16	0.689901	1.70766	0.00543267	0.0240126	0.0156486
GO_NEGATIVE_REGULATION_OF_HEMOPOIESIS	130	0.461902	1.70737	0.000170678	0.00209648	0.00136624
GO_PLATELET_DENSE_GRANULE_LUMEN	10	0.76857	1.70698	0.00671539	0.028318	0.0184544
GO_VESICLE_TARGETING_TO_FROM_OR_WITHIN_GOLGI	73	0.504529	1.70634	0.00089815	0.0060913	0.0039696
GO_RESPONSE_TO_PROGESTERONE	41	0.558176	1.70616	0.00292451	0.015019	0.00978765
GO_REGULATION_OF_PHOSPHOLIPID_BIOSYNTHETIC_PROCESS	15	0.698455	1.7061	0.00679612	0.0286059	0.018642
GO_POSITIVE_REGULATION_OF_LEUKOCYTE_APOPTOTIC_PROCESS	25	0.621462	1.70545	0.00494109	0.0224247	0.0146138
GO_REGULATION_OF_HOMOTYPIC_CELL_CELL_ADHESION	22	0.641113	1.70524	0.00573394	0.0249504	0.0162598
GO_REGULATION_OF_SYSTEMIC_ARTERIAL_BLOOD_PRESSURE	75	0.501984	1.70485	0.000897666	0.0060913	0.0039696
GO_LYMPH_NODE_DEVELOPMENT	15	0.697474	1.7037	0.00737864	0.0305192	0.0198889
GO_NEGATIVE_REGULATION_OF_FIBROBLAST_GROWTH_FACTOR_RECEPTOR_SIGNALING_PATHWAY	15	0.697203	1.70304	0.00737864	0.0305192	0.0198889
GO_MODULATION_BY_HOST_OF_VIRAL_GENOME_REPLICATION	13	0.720685	1.70297	0.00853706	0.034276	0.0223371
GO_REGULATION_OF_LIPID_TRANSPORT	88	0.488922	1.70272	0.000536385	0.00416315	0.00271305
GO_HYDROLASE_ACTIVITY_ACTING_ON_CARBON_NITROGEN_BUT_NOT_PEPTIDE_BONDS_IN_CYCLIC_AMIDINES	29	0.598678	1.70165	0.00596904	0.02573	0.0167678
GO_RESPONSE_TO_REACTIVE_OXYGEN_SPECIES	211	0.433165	1.70096	0.000328138	0.00290675	0.00189428
GO_TRIGLYCERIDE_RICH_PLASMA_LIPOPROTEIN_PARTICLE	14	0.707695	1.70084	0.008356	0.0337167	0.0219726
GO_NEGATIVE_REGULATION_OF_BIOMINERAL_TISSUE_DEVELOPMENT	19	0.659321	1.69981	0.00839855	0.0338253	0.0220434
GO_RECEPTOR_ANTAGONIST_ACTIVITY	18	0.667812	1.69937	0.0080352	0.0327304	0.0213298
GO_INTRINSIC_APOPTOTIC_SIGNALING_PATHWAY	266	0.422129	1.69909	0.000160539	0.00209648	0.00136624
GO_RESPONSE_TO_ENDOPLASMIC_RETICULUM_STRESS	255	0.424439	1.69893	0.00016197	0.00209648	0.00136624
GO_CELLULAR_RESPONSE_TO_VITAMIN_D	20	0.65204	1.69869	0.00879205	0.0350376	0.0228334
GO_GLUCOSE_BINDING	11	0.749035	1.69849	0.0078911	0.032227	0.0210018
GO_BLOOD_VESSEL_ENDOTHELIAL_CELL_PROLIFERATION_INVOLVED_IN_SPROUTING_ANGIOGENESIS	19	0.657424	1.69492	0.0087803	0.0350342	0.0228312
GO_AMINOGLYCAN_BIOSYNTHETIC_PROCESS	104	0.472943	1.6941	0.00034825	0.00303893	0.00198042
GO_POSITIVE_REGULATION_OF_PROTEIN_AUTOPHOSPHORYLATION	23	0.630078	1.69405	0.00605716	0.0260401	0.0169699
GO_REGULATION_OF_TISSUE_REMODELING	59	0.517522	1.69404	0.00215247	0.0116978	0.00762326
GO_NEGATIVE_REGULATION_OF_PROTEIN_SERINE_THREONINE_KINASE_ACTIVITY	125	0.461005	1.6935	0.000171851	0.00209648	0.00136624
GO_VASCULAR_ENDOTHELIAL_CELL_PROLIFERATION	18	0.665179	1.69267	0.00880046	0.0350494	0.0228411
GO_DIVALENT_INORGANIC_CATION_HOMEOSTASIS	453	0.401915	1.69213	0.000152323	0.00209648	0.00136624
GO_SUPEROXIDE_ANION_GENERATION	30	0.591295	1.69196	0.00653229	0.027731	0.0180718
GO_REGULATION_OF_CELL_CELL_ADHESION_MEDIATED_BY_INTEGRIN	11	0.746099	1.69183	0.00848294	0.0341012	0.0222232
GO_OSSIFICATION	348	0.410295	1.69168	0.000156691	0.00209648	0.00136624
GO_POSITIVE_REGULATION_OF_COLD_INDUCED_THERMOGENESIS	89	0.484758	1.69158	0.000893336	0.0060913	0.0039696
GO_PROGRAMMED_NECROTIC_CELL_DEATH	39	0.559847	1.69141	0.00368528	0.0179722	0.0117122
GO_POSITIVE_REGULATION_BY_HOST_OF_VIRAL_PROCESS	14	0.70354	1.69085	0.00874466	0.0349136	0.0227526
GO_POSITIVE_REGULATION_OF_MACROPHAGE_CHEMOTAXIS	13	0.715405	1.69049	0.00873108	0.034881	0.0227314
GO_ANTIGEN_PROCESSING_AND_PRESENTATION_OF_PEPTIDE_OR_POLYSACCHARIDE_ANTIGEN_VIA_MHC_CLASS_II	96	0.478148	1.6898	0.000531161	0.00415635	0.00270863
GO_REGULATION_OF_LIPID_STORAGE	41	0.552792	1.6897	0.00383842	0.0185581	0.012094
GO_POSITIVE_REGULATION_OF_ESTABLISHMENT_OF_PROTEIN_LOCALIZATION	388	0.405582	1.68915	0.000154967	0.00209648	0.00136624
GO_POSITIVE_REGULATION_OF_LEUKOCYTE_ADHESION_TO_VASCULAR_ENDOTHELIAL_CELL	12	0.728526	1.68906	0.00821275	0.0332433	0.0216641
GO_WNT_PROTEIN_BINDING	37	0.565078	1.68896	0.00405605	0.0193776	0.012628
GO_MAINTENANCE_OF_LOCATION	305	0.413932	1.68845	0.000158003	0.00209648	0.00136624
GO_POSITIVE_REGULATION_OF_SPROUTING_ANGIOGENESIS	37	0.564868	1.68833	0.00405605	0.0193776	0.012628
GO_REGULATION_OF_DNA_DAMAGE_RESPONSE_SIGNAL_TRANSDUCTION_BY_P53_CLASS_MEDIATOR	30	0.589652	1.68726	0.00671892	0.028318	0.0184544
GO_REGULATION_OF_CELLULAR_EXTRAVASATION	23	0.627489	1.68709	0.00662502	0.0280139	0.0182562
GO_CIRCULATORY_SYSTEM_PROCESS	483	0.399187	1.68643	0.000153116	0.00209648	0.00136624
GO_NEGATIVE_REGULATION_OF_BLOOD_VESSEL_DIAMETER	68	0.503834	1.68631	0.00179759	0.0101603	0.0066213
GO_CELLULAR_RESPONSE_TO_INORGANIC_SUBSTANCE	197	0.433554	1.68573	0.000333222	0.0029425	0.00191758
GO_BRANCHING_INVOLVED_IN_LABYRINTHINE_LAYER_MORPHOGENESIS	12	0.726785	1.68502	0.00860383	0.0344367	0.0224418
GO_REGULATION_OF_ENDOTHELIAL_CELL_CHEMOTAXIS	18	0.661869	1.68425	0.00918309	0.0361707	0.0235718
GO_MACROPHAGE_ACTIVATION_INVOLVED_IN_IMMUNE_RESPONSE	12	0.726295	1.68389	0.00899492	0.0356695	0.0232452
GO_REGULATION_OF_RESPONSE_TO_INTERFERON_GAMMA	23	0.626295	1.68388	0.00719288	0.0298853	0.0194757
GO_ALPHA_BETA_T_CELL_LINEAGE_COMMITMENT	17	0.669588	1.68372	0.0090489	0.035785	0.0233205
GO_CELLULAR_MODIFIED_AMINO_ACID_BIOSYNTHETIC_PROCESS	39	0.557053	1.68296	0.00386954	0.0186526	0.0121556
GO_POSITIVE_REGULATION_OF_HORMONE_METABOLIC_PROCESS	14	0.700256	1.68296	0.00932763	0.036628	0.0238699
GO_CHONDROCYTE_PROLIFERATION	14	0.699258	1.68056	0.00952196	0.0372548	0.0242783
GO_ENDOPLASMIC_RETICULUM_UNFOLDED_PROTEIN_RESPONSE	109	0.465055	1.68012	0.000518762	0.00407418	0.00265508
GO_NEGATIVE_REGULATION_OF_RESPONSE_TO_WOUNDING	74	0.495858	1.67992	0.00107778	0.0069828	0.00455057
GO_NECROTIC_CELL_DEATH	47	0.536319	1.67901	0.00348432	0.0172078	0.0112141
GO_KERATIN_FILAMENT	22	0.631234	1.67896	0.00783639	0.0320625	0.0208946
GO_REGULATION_OF_T_HELPER_17_TYPE_IMMUNE_RESPONSE	15	0.687294	1.67884	0.00951456	0.0372485	0.0242742
GO_REGULATION_OF_PROTEIN_LOCALIZATION_TO_PLASMA_MEMBRANE	87	0.482682	1.6788	0.000892061	0.0060913	0.0039696
GO_CYTOPLASMIC_PATTERN_RECOGNITION_RECEPTOR_SIGNALING_PATHWAY_IN_RESPONSE_TO_VIRUS	22	0.630978	1.67828	0.00783639	0.0320625	0.0208946
GO_POSITIVE_REGULATION_OF_CHEMOKINE_BIOSYNTHETIC_PROCESS	10	0.753989	1.6746	0.0104681	0.0402421	0.0262251
GO_OXIDOREDUCTASE_ACTIVITY_ACTING_ON_A_SULFUR_GROUP_OF_DONORS	53	0.523138	1.67445	0.00219619	0.0118853	0.00774544
GO_PLACENTA_DEVELOPMENT	136	0.449503	1.6741	0.000339328	0.00297721	0.0019402
GO_POSITIVE_REGULATION_OF_TYPE_2_IMMUNE_RESPONSE	15	0.684885	1.67295	0.0100971	0.0391012	0.0254816
GO_VASCULAR_ENDOTHELIAL_GROWTH_FACTOR_RECEPTOR_SIGNALING_PATHWAY	88	0.480329	1.6728	0.00107277	0.00697138	0.00454313
GO_POSITIVE_REGULATION_OF_VIRAL_LIFE_CYCLE	57	0.51435	1.67188	0.00344016	0.017043	0.0111067
GO_REGULATION_OF_HUMORAL_IMMUNE_RESPONSE_MEDIATED_BY_CIRCULATING_IMMUNOGLOBULIN	10	0.752363	1.67099	0.0108631	0.0412735	0.0268972
GO_REGULATION_OF_ERBB_SIGNALING_PATHWAY	82	0.484914	1.67088	0.000536673	0.00416315	0.00271305
GO_CELLULAR_RESPONSE_TO_OXYGEN_RADICAL	25	0.608804	1.67071	0.00836184	0.0337167	0.0219726
GO_RENAL_SYSTEM_VASCULATURE_DEVELOPMENT	22	0.628018	1.6704	0.00936544	0.0367541	0.023952
GO_LIPOPROTEIN_LOCALIZATION	15	0.683718	1.6701	0.0104854	0.0402421	0.0262251
GO_MAP_KINASE_PHOSPHATASE_ACTIVITY	14	0.694133	1.66825	0.0116595	0.0434031	0.0282851
GO_POSITIVE_REGULATION_OF_ADHERENS_JUNCTION_ORGANIZATION	30	0.58299	1.6682	0.00821202	0.0332433	0.0216641
GO_ENDOCRINE_PROCESS	70	0.496569	1.66803	0.00179856	0.0101603	0.0066213
GO_REGULATION_OF_CD8_POSITIVE_ALPHA_BETA_T_CELL_ACTIVATION	14	0.693561	1.66687	0.0116595	0.0434031	0.0282851
GO_REGULATION_OF_PROTEIN_SERINE_THREONINE_KINASE_ACTIVITY	469	0.395109	1.66649	0.000152718	0.00209648	0.00136624
GO_VITAMIN_METABOLIC_PROCESS	120	0.456119	1.66642	0.000343466	0.00300125	0.00195586
GO_REGULATION_OF_GRANULOCYTE_DIFFERENTIATION	14	0.693304	1.66625	0.0116595	0.0434031	0.0282851
GO_PYRIMIDINE_NUCLEOSIDE_MONOPHOSPHATE_BIOSYNTHETIC_PROCESS	16	0.673118	1.66612	0.0104773	0.0402421	0.0262251
GO_RESPONSE_TO_EXTRACELLULAR_STIMULUS	469	0.395002	1.66604	0.000152718	0.00209648	0.00136624
GO_RESPONSE_TO_INTERLEUKIN_18	11	0.734719	1.66603	0.0108503	0.0412489	0.0268813
GO_NEGATIVE_REGULATION_OF_ATPASE_ACTIVITY	14	0.693142	1.66586	0.0116595	0.0434031	0.0282851
GO_REGULATION_OF_MEMBRANE_PROTEIN_ECTODOMAIN_PROTEOLYSIS	21	0.633382	1.66541	0.00978887	0.0381831	0.0248833
GO_AMINOGLYCAN_METABOLIC_PROCESS	123	0.453783	1.66449	0.000343348	0.00300125	0.00195586
GO_AMINOGLYCAN_CATABOLIC_PROCESS	56	0.51426	1.66437	0.00346021	0.0171019	0.011145
GO_RESPONSE_TO_KETONE	184	0.431509	1.66408	0.000167084	0.00209648	0.00136624
GO_INTRACELLULAR_STEROL_TRANSPORT	21	0.632658	1.66351	0.00998081	0.0387207	0.0252337
GO_NEGATIVE_REGULATION_OF_ANION_TRANSPORT	23	0.618714	1.66349	0.00889646	0.0353156	0.0230146
GO_LIPOPROTEIN_PARTICLE_RECEPTOR_BINDING	21	0.632615	1.66339	0.00998081	0.0387207	0.0252337
GO_MEMBRANE_REGION	303	0.407474	1.66207	0.000157704	0.00209648	0.00136624
GO_NEGATIVE_REGULATION_OF_LIPID_TRANSPORT	20	0.637828	1.66166	0.0107034	0.0409321	0.0266748
GO_POSITIVE_REGULATION_OF_B_CELL_PROLIFERATION	35	0.561639	1.66067	0.007559	0.0310855	0.0202579
GO_REGULATION_OF_AMYLOID_BETA_CLEARANCE	13	0.702771	1.66064	0.0114474	0.0429055	0.0279608
GO_PERK_MEDIATED_UNFOLDED_PROTEIN_RESPONSE	19	0.643785	1.65975	0.0108799	0.041313	0.026923
GO_TRANSITION_METAL_ION_TRANSPORT	114	0.456416	1.65873	0.000687521	0.00500864	0.00326405
GO_PEPTIDYL_ASPARAGINE_MODIFICATION	33	0.568756	1.65862	0.00961894	0.0375886	0.0244959
GO_NEGATIVE_REGULATION_OF_MAPK_CASCADE	157	0.437752	1.6583	0.000167926	0.00209648	0.00136624
GO_INTRINSIC_APOPTOTIC_SIGNALING_PATHWAY_IN_RESPONSE_TO_OXIDATIVE_STRESS	40	0.545681	1.65805	0.00660914	0.0279923	0.0182421
GO_ACTIN_CYTOSKELETON_REORGANIZATION	95	0.46983	1.65775	0.000533144	0.00416315	0.00271305
GO_RESPONSE_TO_INTERLEUKIN_12	47	0.529525	1.65773	0.00440125	0.0205302	0.0133792
GO_NEGATIVE_REGULATION_OF_VIRAL_TRANSCRIPTION	23	0.616483	1.6575	0.00946432	0.0370969	0.0241754
GO_L_ASCORBIC_ACID_BINDING	17	0.659056	1.65723	0.0119369	0.0442284	0.0288229
GO_EPITHELIAL_CELL_PROLIFERATION	331	0.403726	1.65696	0.000157307	0.00209648	0.00136624
GO_MORPHOGENESIS_OF_AN_ENDOTHELIUM	15	0.678228	1.65669	0.0124272	0.0456017	0.0297179
GO_AROMATIC_AMINO_ACID_FAMILY_CATABOLIC_PROCESS	13	0.701057	1.65659	0.0122235	0.0450083	0.0293311
GO_RECYCLING_ENDOSOME_MEMBRANE	78	0.484574	1.65536	0.00178795	0.0101181	0.0065938
GO_RESPONSE_TO_INTERLEUKIN_2	13	0.700379	1.65499	0.0124175	0.0455923	0.0297118
GO_TISSUE_HOMEOSTASIS	187	0.427731	1.65425	0.000166583	0.00209648	0.00136624
GO_OLIGOSACCHARYLTRANSFERASE_COMPLEX	13	0.700049	1.65421	0.0129996	0.047171	0.0307406
GO_REGULATION_OF_SYSTEMIC_ARTERIAL_BLOOD_PRESSURE_BY_HORMONE	30	0.577986	1.65388	0.00989175	0.0384679	0.0250689
GO_LOW_DENSITY_LIPOPROTEIN_PARTICLE_RECEPTOR_BINDING	18	0.649885	1.65375	0.0107136	0.0409469	0.0266844
GO_REGULATION_OF_SYSTEMIC_ARTERIAL_BLOOD_PRESSURE_BY_RENIN_ANGIOTENSIN	19	0.641361	1.65351	0.0112617	0.042333	0.0275877
GO_SALIVARY_GLAND_DEVELOPMENT	37	0.553197	1.65345	0.00626844	0.0267697	0.0174454
GO_NEGATIVE_REGULATION_OF_BLOOD_CIRCULATION	28	0.587324	1.65324	0.00941088	0.0369099	0.0240536
GO_CELLULAR_RESPONSE_TO_TOPOLOGICALLY_INCORRECT_PROTEIN	145	0.440099	1.65308	0.000169005	0.00209648	0.00136624
GO_MOTILE_CILIUM	133	0.445841	1.65306	0.000341355	0.00299092	0.00194913
GO_REGULATION_OF_INTERFERON_GAMMA_SECRETION	10	0.744137	1.65272	0.0124432	0.0456346	0.0297393
GO_INTERLEUKIN_13_PRODUCTION	19	0.640771	1.65198	0.0114526	0.0429055	0.0279608
GO_POSITIVE_REGULATION_OF_NATURAL_KILLER_CELL_MEDIATED_IMMUNITY	30	0.57728	1.65186	0.010265	0.0396086	0.0258123
GO_TRANSFORMING_GROWTH_FACTOR_BETA1_PRODUCTION	11	0.728449	1.65181	0.0126258	0.0460679	0.0300217
GO_BONE_CELL_DEVELOPMENT	32	0.569771	1.65128	0.0104031	0.0400464	0.0260976
GO_NEGATIVE_REGULATION_OF_SUBSTRATE_ADHESION_DEPENDENT_CELL_SPREADING	12	0.712027	1.65081	0.0129057	0.04693	0.0305835
GO_POSITIVE_REGULATION_OF_T_HELPER_CELL_DIFFERENTIATION	19	0.64011	1.65028	0.0116434	0.0434031	0.0282851
GO_NEGATIVE_REGULATION_OF_PROTEIN_AUTOPHOSPHORYLATION	12	0.711558	1.64972	0.0131013	0.0474444	0.0309188
GO_REGULATION_OF_NEUTROPHIL_ACTIVATION	11	0.727492	1.64964	0.012823	0.0466556	0.0304047
GO_POSITIVE_REGULATION_OF_APOPTOTIC_SIGNALING_PATHWAY	164	0.432756	1.64923	0.000335458	0.0029513	0.00192331
GO_REGULATION_OF_STEROL_TRANSPORT	38	0.548196	1.64923	0.00699945	0.0292704	0.019075
GO_STRUCTURAL_CONSTITUENT_OF_MUSCLE	40	0.542643	1.64882	0.00752708	0.0309939	0.0201982
GO_REGULATION_OF_RECEPTOR_RECYCLING	23	0.613165	1.64857	0.0109786	0.0415896	0.0271032
GO_STEROL_METABOLIC_PROCESS	84	0.476208	1.64847	0.0010699	0.00695975	0.00453556
GO_PYRIMIDINE_CONTAINING_COMPOUND_CATABOLIC_PROCESS	36	0.553621	1.64824	0.00867159	0.0346863	0.0226045
GO_SEROTONIN_SECRETION	10	0.741976	1.64792	0.0132333	0.0478239	0.0311661
GO_ACTIVATION_OF_CYSTEINE_TYPE_ENDOPEPTIDASE_ACTIVITY_INVOLVED_IN_APOPTOTIC_PROCESS	79	0.481411	1.64748	0.00178731	0.0101181	0.0065938
GO_G_PROTEIN_ALPHA_SUBUNIT_BINDING	21	0.626354	1.64693	0.0115163	0.0431192	0.0281001
GO_TRANSFERASE_ACTIVITY_TRANSFERRING_PENTOSYL_GROUPS	40	0.541823	1.64632	0.00771067	0.0316602	0.0206325
GO_BASE_CONVERSION_OR_SUBSTITUTION_EDITING	17	0.654497	1.64577	0.0148248	0.0522628	0.0340588
GO_LOW_DENSITY_LIPOPROTEIN_RECEPTOR_PARTICLE_METABOLIC_PROCESS	20	0.631381	1.64487	0.0122324	0.0450092	0.0293318
GO_REGULATION_OF_PLATELET_ACTIVATION	27	0.588966	1.64408	0.0103891	0.0400395	0.0260931
GO_POSITIVE_REGULATION_OF_BONE_RESORPTION	15	0.672806	1.64345	0.0139806	0.0497981	0.0324526
GO_IMMUNOGLOBULIN_PRODUCTION_INVOLVED_IN_IMMUNOGLOBULIN_MEDIATED_IMMUNE_RESPONSE	47	0.524544	1.64214	0.00531817	0.0237511	0.0154782
GO_POSITIVE_REGULATION_OF_FATTY_ACID_BIOSYNTHETIC_PROCESS	14	0.683171	1.6419	0.0147688	0.0521493	0.0339849
GO_CONNECTIVE_TISSUE_DEVELOPMENT	238	0.412591	1.64137	0.000162127	0.00209648	0.00136624
GO_PEPTIDE_DISULFIDE_OXIDOREDUCTASE_ACTIVITY	15	0.671888	1.64121	0.0143689	0.050984	0.0332254
GO_APICAL_PART_OF_CELL	331	0.399883	1.64119	0.000157307	0.00209648	0.00136624
GO_MONOCARBOXYLIC_ACID_BIOSYNTHETIC_PROCESS	162	0.431543	1.64089	0.000336304	0.0029547	0.00192553
GO_LIPOPROTEIN_PARTICLE_RECEPTOR_ACTIVITY	15	0.671675	1.64068	0.0143689	0.050984	0.0332254
GO_MEMBRANE_PROTEIN_ECTODOMAIN_PROTEOLYSIS	40	0.539941	1.6406	0.00826143	0.0333774	0.0217515
GO_PYRIDINE_CONTAINING_COMPOUND_METABOLIC_PROCESS	39	0.542911	1.64024	0.00755482	0.0310855	0.0202579
GO_CELL_JUNCTION_ORGANIZATION	269	0.407181	1.64015	0.000160875	0.00209648	0.00136624
GO_POSITIVE_REGULATION_OF_STEROID_METABOLIC_PROCESS	21	0.623724	1.64002	0.0122841	0.0451538	0.029426
GO_ARYLSULFATASE_ACTIVITY	11	0.723135	1.63976	0.0138094	0.0494075	0.032198
GO_NEGATIVE_REGULATION_OF_ACTIVATED_T_CELL_PROLIFERATION	11	0.723007	1.63947	0.0138094	0.0494075	0.032198
GO_ENDOSOMAL_PART	489	0.387302	1.6389	0.00015223	0.00209648	0.00136624
GO_REGULATION_OF_CALCIUM_ION_TRANSPORT	218	0.415841	1.63786	0.000327439	0.00290599	0.00189378
GO_LYMPH_VESSEL_MORPHOGENESIS	19	0.635239	1.63772	0.0127887	0.0465833	0.0303576
GO_COPPER_ION_TRANSPORT	18	0.643497	1.6375	0.0128181	0.0466556	0.0304047
GO_POSITIVE_REGULATION_OF_CELL_MATRIX_ADHESION	48	0.5203	1.63744	0.00584048	0.0253284	0.0165061
GO_LIPID_CATABOLIC_PROCESS	274	0.405402	1.63732	0.000160102	0.00209648	0.00136624
GO_LOW_DENSITY_LIPOPROTEIN_PARTICLE_CLEARANCE	32	0.564863	1.63706	0.0117035	0.0435165	0.028359
GO_POSITIVE_REGULATION_OF_PROTEIN_SERINE_THREONINE_KINASE_ACTIVITY	308	0.400991	1.637	0.000158178	0.00209648	0.00136624
GO_T_CELL_RECEPTOR_COMPLEX	17	0.650778	1.63642	0.0165576	0.0570365	0.0371698
GO_PROTEIN_LIPID_COMPLEX_SUBUNIT_ORGANIZATION	43	0.531501	1.63607	0.00659341	0.0279536	0.0182169
GO_COATED_VESICLE	270	0.405878	1.63559	0.000160875	0.00209648	0.00136624
GO_ACTIN_FILAMENT_BASED_MOVEMENT	130	0.442404	1.6353	0.000512033	0.00403116	0.00262704
GO_PROTEIN_HETEROOLIGOMERIZATION	117	0.449445	1.63518	0.000692281	0.00503762	0.00328293
GO_REGULATION_OF_REACTIVE_OXYGEN_SPECIES_METABOLIC_PROCESS	93	0.464499	1.63507	0.00159773	0.00927453	0.00604406
GO_INNATE_IMMUNE_RESPONSE_IN_MUCOSA	13	0.691409	1.63379	0.0151339	0.0531129	0.0346128
GO_MYELOID_CELL_DEVELOPMENT	61	0.496678	1.63377	0.00446987	0.0207607	0.0135294
GO_POSITIVE_REGULATION_OF_MULTI_ORGANISM_PROCESS	167	0.427284	1.63351	0.000334001	0.0029425	0.00191758
GO_POSITIVE_REGULATION_OF_T_CELL_DIFFERENTIATION_IN_THYMUS	11	0.720265	1.63325	0.0147958	0.052211	0.034025
GO_GOLGI_ASSOCIATED_VESICLE	166	0.427315	1.63274	0.000333723	0.0029425	0.00191758
GO_IRE1_MEDIATED_UNFOLDED_PROTEIN_RESPONSE	61	0.496235	1.63231	0.00446987	0.0207607	0.0135294
GO_HYDROLASE_ACTIVITY_HYDROLYZING_O_GLYCOSYL_COMPOUNDS	73	0.482576	1.63209	0.00233519	0.0124802	0.00813313
GO_CELLULAR_RESPONSE_TO_MECHANICAL_STIMULUS	74	0.481696	1.63194	0.00251482	0.0133406	0.00869382
GO_LIPOPOLYSACCHARIDE_BINDING	23	0.606413	1.63042	0.011925	0.0442284	0.0288229
GO_LOW_DENSITY_LIPOPROTEIN_PARTICLE	12	0.702785	1.62938	0.0160344	0.0555504	0.0362013
GO_POSITIVE_REGULATION_OF_MACROPHAGE_DIFFERENTIATION	14	0.676976	1.62701	0.0163234	0.0563962	0.0367524
GO_T_HELPER_17_CELL_LINEAGE_COMMITMENT	10	0.732122	1.62603	0.0193561	0.0643871	0.04196
GO_REGULATION_OF_ACTIN_CYTOSKELETON_REORGANIZATION	33	0.557485	1.62575	0.0116537	0.0434031	0.0282851
GO_NEGATIVE_REGULATION_OF_REACTIVE_OXYGEN_SPECIES_BIOSYNTHETIC_PROCESS	26	0.587176	1.62563	0.0138231	0.0494075	0.032198
GO_NEGATIVE_REGULATION_OF_SPROUTING_ANGIOGENESIS	26	0.587082	1.62537	0.0138231	0.0494075	0.032198
GO_TROPHOBLAST_CELL_MIGRATION	10	0.731131	1.62383	0.0201462	0.0662283	0.0431599
GO_POSITIVE_REGULATION_OF_FOCAL_ADHESION_ASSEMBLY	24	0.596807	1.62339	0.012687	0.0462389	0.0301332
GO_SECONDARY_ALCOHOL_METABOLIC_PROCESS	74	0.478734	1.6219	0.00305371	0.0155462	0.0101312
GO_POSITIVE_REGULATION_OF_ISOTYPE_SWITCHING	21	0.616831	1.62189	0.0143954	0.0510216	0.03325
GO_ACTIN_MEDIATED_CELL_CONTRACTION	108	0.449267	1.62176	0.0015536	0.00908499	0.00592054
GO_IRON_ION_TRANSPORT	69	0.483494	1.62136	0.00305755	0.0155534	0.0101359
GO_T_HELPER_2_CELL_DIFFERENTIATION	14	0.67462	1.62135	0.0171007	0.0585789	0.0381749
GO_RESPONSE_TO_FIBROBLAST_GROWTH_FACTOR	128	0.439804	1.62086	0.000684932	0.00500109	0.00325913
GO_REGULATION_OF_EXTRACELLULAR_MATRIX_DISASSEMBLY	14	0.674273	1.62051	0.0174893	0.0596248	0.0388565
GO_SKIN_DEVELOPMENT	242	0.406647	1.61921	0.000324781	0.00289293	0.00188527
GO_POST_TRANSLATIONAL_PROTEIN_MODIFICATION	333	0.394355	1.61911	0.000157233	0.00209648	0.00136624
GO_TOLL_LIKE_RECEPTOR_2_SIGNALING_PATHWAY	14	0.673625	1.61896	0.0176836	0.0601217	0.0391803
GO_POSITIVE_REGULATION_OF_BLOOD_CIRCULATION	59	0.494571	1.61891	0.00556054	0.024477	0.0159513
GO_NEGATIVE_REGULATION_OF_MYELOID_LEUKOCYTE_MEDIATED_IMMUNITY	10	0.728472	1.61792	0.0211337	0.0685303	0.0446601
GO_BLOOD_VESSEL_REMODELING	35	0.54713	1.61777	0.01309	0.0474392	0.0309153
GO_ACTIVATION_OF_PROTEIN_KINASE_ACTIVITY	303	0.396457	1.61713	0.000157704	0.00209648	0.00136624
GO_RESPONSE_TO_AMYLOID_BETA	40	0.532176	1.61701	0.0108317	0.0412268	0.0268669
GO_RESPONSE_TO_ARSENIC_CONTAINING_SUBSTANCE	30	0.565035	1.61682	0.0138111	0.0494075	0.032198
GO_NUCLEOTIDE_BINDING_OLIGOMERIZATION_DOMAIN_CONTAINING_2_SIGNALING_PATHWAY	10	0.72794	1.61674	0.0211337	0.0685303	0.0446601
GO_MISFOLDED_PROTEIN_BINDING	23	0.600588	1.61476	0.0138179	0.0494075	0.032198
GO_MYD88_INDEPENDENT_TOLL_LIKE_RECEPTOR_SIGNALING_PATHWAY	32	0.55715	1.6147	0.0146758	0.0519013	0.0338233
GO_STEROID_CATABOLIC_PROCESS	23	0.600565	1.6147	0.0138179	0.0494075	0.032198
GO_NEGATIVE_REGULATION_OF_LEUKOCYTE_MIGRATION	43	0.524399	1.61421	0.00915751	0.036092	0.0235206
GO_NEGATIVE_REGULATION_OF_LIPASE_ACTIVITY	13	0.682528	1.61281	0.0186263	0.0625083	0.0407356
GO_SARCOLEMMA	132	0.435066	1.61198	0.00102337	0.00668406	0.00435589
GO_CELLULAR_RESPONSE_TO_AMINO_ACID_STIMULUS	61	0.490022	1.61187	0.00536385	0.0238065	0.0155143
GO_MELANOSOME_MEMBRANE	13	0.682117	1.61184	0.0186263	0.0625083	0.0407356
GO_CELL_CELL_JUNCTION	412	0.385669	1.61182	0.000154583	0.00209648	0.00136624
GO_EPIBOLY	28	0.572526	1.61159	0.0131752	0.0476409	0.0310468
GO_CELL_JUNCTION_ASSEMBLY	227	0.407494	1.61147	0.0003276	0.00290599	0.00189378
GO_OXIDOREDUCTASE_ACTIVITY_ACTING_ON_SINGLE_DONORS_WITH_INCORPORATION_OF_MOLECULAR_OXYGEN	25	0.587069	1.61107	0.0153934	0.0539061	0.0351298
GO_MICROFIBRIL	10	0.725315	1.61091	0.0225163	0.0721728	0.0470338
GO_OXIDOREDUCTASE_ACTIVITY_ACTING_ON_NAD_P_H_HEME_PROTEIN_AS_ACCEPTOR	13	0.681471	1.61031	0.0188203	0.0629995	0.0410558
GO_NEUTRAL_LIPID_METABOLIC_PROCESS	96	0.455398	1.6094	0.00159348	0.00926177	0.00603574
GO_DENDRITIC_CELL_APOPTOTIC_PROCESS	10	0.724535	1.60918	0.0231088	0.0734219	0.0478479
GO_OLIGOSACCHARYL_TRANSFERASE_ACTIVITY	10	0.724481	1.60906	0.0231088	0.0734219	0.0478479
GO_REGULATION_OF_INSULIN_LIKE_GROWTH_FACTOR_RECEPTOR_SIGNALING_PATHWAY	17	0.639727	1.60863	0.019253	0.0641766	0.0418228
GO_RESPONSE_TO_TRANSFORMING_GROWTH_FACTOR_BETA	233	0.405207	1.60808	0.00048844	0.0038882	0.00253388
GO_TOXIC_SUBSTANCE_BINDING	11	0.709099	1.60793	0.0209114	0.0680837	0.044369
GO_REGULATION_OF_TOLL_LIKE_RECEPTOR_4_SIGNALING_PATHWAY	17	0.639414	1.60784	0.019253	0.0641766	0.0418228
GO_REGULATION_OF_EXTRACELLULAR_MATRIX_ORGANIZATION	36	0.540036	1.6078	0.0138376	0.0494131	0.0322017
GO_AXONEMAL_DYNEIN_COMPLEX_ASSEMBLY	25	0.585782	1.60753	0.0155834	0.0543353	0.0354094
GO_CELLULAR_RESPONSE_TO_VIRUS	45	0.517662	1.60715	0.00829646	0.0334979	0.0218301
GO_PHOSPHATIDYLSERINE_METABOLIC_PROCESS	19	0.623349	1.60707	0.0171789	0.0587842	0.0383087
GO_ORGANIC_ANION_TRANSPORT	419	0.384236	1.60634	0.000154967	0.00209648	0.00136624
GO_ACTIVATION_OF_NF_KAPPAB_INDUCING_KINASE_ACTIVITY	17	0.638572	1.60572	0.0194455	0.0646177	0.0421103
GO_CELLULAR_IRON_ION_HOMEOSTASIS	58	0.492163	1.60551	0.00612502	0.0262617	0.0171143
GO_HORMONE_METABOLIC_PROCESS	180	0.417045	1.60547	0.000334001	0.0029425	0.00191758
GO_MONOCARBOXYLIC_ACID_METABOLIC_PROCESS	395	0.385247	1.60475	0.000155352	0.00209648	0.00136624
GO_INFLAMMATORY_RESPONSE_TO_ANTIGENIC_STIMULUS	42	0.523559	1.60458	0.0109689	0.0415773	0.0270953
GO_MYELOID_CELL_HOMEOSTASIS	135	0.431141	1.60448	0.00101747	0.00665227	0.00433517
GO_REGULATION_OF_MONOCYTE_DIFFERENTIATION	18	0.630342	1.60402	0.0183662	0.0619907	0.0403983
GO_RECEPTOR_CATABOLIC_PROCESS	33	0.549511	1.6025	0.0144284	0.0511105	0.0333079
GO_NEGATIVE_REGULATION_OF_NF_KAPPAB_TRANSCRIPTION_FACTOR_ACTIVITY	73	0.473784	1.60236	0.00377223	0.018293	0.0119213
GO_COPII_COATED_VESICLE_BUDDING	71	0.475935	1.60214	0.00340685	0.0169632	0.0110546
GO_G_PROTEIN_COUPLED_RECEPTOR_BINDING	221	0.406033	1.60183	0.000327439	0.00290599	0.00189378
GO_BODY_FLUID_SECRETION	76	0.470715	1.60169	0.00412482	0.0196188	0.0127852
GO_REGULATION_OF_STRIATED_MUSCLE_CELL_DIFFERENTIATION	89	0.458977	1.60162	0.00285867	0.0147752	0.00962874
GO_POSITIVE_REGULATION_OF_HORMONE_BIOSYNTHETIC_PROCESS	10	0.720974	1.60127	0.0242939	0.0761698	0.0496386
GO_POSITIVE_REGULATION_OF_LIPID_METABOLIC_PROCESS	116	0.439883	1.60063	0.00223598	0.0120702	0.00786594
GO_RESPONSE_TO_SALT	16	0.646421	1.60004	0.0205666	0.0672997	0.0438581
GO_MHC_CLASS_I_PROTEIN_BINDING	17	0.636214	1.59979	0.0206007	0.0672997	0.0438581
GO_INTERFERON_GAMMA_SECRETION	17	0.63621	1.59979	0.0206007	0.0672997	0.0438581
GO_POSITIVE_REGULATION_OF_LIPID_TRANSPORT	54	0.499	1.59956	0.0077135	0.0316602	0.0206325
GO_POSITIVE_REGULATION_OF_ANTIGEN_RECEPTOR_MEDIATED_SIGNALING_PATHWAY	20	0.613954	1.59947	0.0185398	0.0623979	0.0406637
GO_INTERLEUKIN_1_MEDIATED_SIGNALING_PATHWAY	96	0.452504	1.59917	0.00212465	0.0115759	0.00754383
GO_BONE_TRABECULA_FORMATION	10	0.720021	1.59915	0.0250839	0.07819	0.0509552
GO_ENDOCHONDRAL_BONE_MORPHOGENESIS	70	0.476009	1.59897	0.00395683	0.0189881	0.0123742
GO_POSITIVE_REGULATION_OF_TYPE_I_INTERFERON_PRODUCTION	72	0.474039	1.59875	0.00395399	0.0189881	0.0123742
GO_REGULATION_OF_TYPE_I_INTERFERON_MEDIATED_SIGNALING_PATHWAY	29	0.562101	1.59768	0.0152957	0.0536222	0.0349447
GO_LIPOXYGENASE_PATHWAY	15	0.654046	1.59762	0.0221359	0.071242	0.0464273
GO_POSITIVE_REGULATION_OF_LIPID_STORAGE	21	0.607322	1.59689	0.0184261	0.0621603	0.0405089
GO_COFACTOR_CATABOLIC_PROCESS	54	0.498052	1.59652	0.00808081	0.0328953	0.0214373
GO_POSITIVE_REGULATION_OF_INTERLEUKIN_1_SECRETION	29	0.561678	1.59648	0.0154822	0.0540994	0.0352557
GO_RESPONSE_TO_XENOBIOTIC_STIMULUS	244	0.400643	1.59619	0.000487884	0.0038882	0.00253388
GO_BASOLATERAL_PLASMA_MEMBRANE	198	0.41039	1.59616	0.0005	0.00395092	0.00257475
GO_GOLGI_ASSOCIATED_VESICLE_MEMBRANE	106	0.443822	1.59607	0.00208877	0.0114288	0.00744796
GO_REGULATION_OF_SUPEROXIDE_METABOLIC_PROCESS	32	0.550696	1.596	0.0170908	0.0585764	0.0381733
GO_POSITIVE_REGULATION_OF_PEPTIDASE_ACTIVITY	168	0.417317	1.59586	0.000501086	0.00395465	0.00257718
GO_RESPONSE_TO_ESTROGEN	67	0.477464	1.5956	0.00538117	0.0238669	0.0155537
GO_PYRIMIDINE_CONTAINING_COMPOUND_SALVAGE	11	0.703565	1.59538	0.0240679	0.0757932	0.0493932
GO_BONE_MORPHOGENESIS	105	0.444491	1.59521	0.00174216	0.00991999	0.0064647
GO_INTESTINAL_EPITHELIAL_CELL_DEVELOPMENT	11	0.70303	1.59417	0.0246597	0.0771664	0.0502881
GO_TETRAPYRROLE_BINDING	118	0.437376	1.59322	0.00190311	0.0106297	0.00692721
GO_NEGATIVE_REGULATION_OF_MONOOXYGENASE_ACTIVITY	11	0.702493	1.59295	0.0246597	0.0771664	0.0502881
GO_NEGATIVE_REGULATION_OF_OSTEOCLAST_DIFFERENTIATION	26	0.575273	1.59267	0.0185571	0.0623979	0.0406637
GO_SUBSTRATE_DEPENDENT_CELL_MIGRATION	27	0.570542	1.59265	0.0160559	0.0555616	0.0362086
GO_RESPONSE_TO_ANTIBIOTIC	299	0.39123	1.59166	0.000159084	0.00209648	0.00136624
GO_ICOSANOID_METABOLIC_PROCESS	68	0.475184	1.59042	0.0048535	0.0221471	0.0144329
GO_ORGANIC_ACID_BIOSYNTHETIC_PROCESS	253	0.397698	1.59034	0.00016218	0.00209648	0.00136624
GO_POSITIVE_REGULATION_OF_EPITHELIAL_TO_MESENCHYMAL_TRANSITION	43	0.516598	1.5902	0.0113553	0.0426155	0.0277718
GO_DOPAMINE_BIOSYNTHETIC_PROCESS	11	0.70107	1.58973	0.0252515	0.0786363	0.051246
GO_METALLOEXOPEPTIDASE_ACTIVITY	55	0.493178	1.58912	0.00820569	0.0332433	0.0216641
GO_PHAGOCYTIC_CUP	22	0.597418	1.58902	0.0187309	0.0627938	0.0409217
GO_POSITIVE_REGULATION_OF_T_CELL_APOPTOTIC_PROCESS	11	0.700532	1.58851	0.0254488	0.0790595	0.0515218
GO_REGULATION_OF_TRANSPOSITION	19	0.615686	1.58731	0.0202329	0.0664794	0.0433235
GO_CARTILAGE_DEVELOPMENT	182	0.412131	1.58727	0.000669008	0.00490708	0.00319786
GO_POSITIVE_REGULATION_OF_INTERLEUKIN_2_BIOSYNTHETIC_PROCESS	13	0.671723	1.58727	0.0236709	0.0747992	0.0487454
GO_METALLOCARBOXYPEPTIDASE_ACTIVITY	26	0.573231	1.58702	0.0198826	0.0656636	0.0427919
GO_NEGATIVE_REGULATION_OF_EXOCYTOSIS	31	0.551007	1.58653	0.0181105	0.0612562	0.0399197
GO_REGULATION_OF_PLATELET_AGGREGATION	16	0.640534	1.58547	0.0221187	0.0712224	0.0464144
GO_BEHAVIORAL_RESPONSE_TO_PAIN	13	0.670804	1.5851	0.024253	0.0761545	0.0496286
GO_RENAL_SYSTEM_PROCESS_INVOLVED_IN_REGULATION_OF_BLOOD_VOLUME	13	0.670401	1.58415	0.024253	0.0761545	0.0496286
GO_PYRIMIDINE_NUCLEOSIDE_BIOSYNTHETIC_PROCESS	13	0.670098	1.58343	0.024253	0.0761545	0.0496286
GO_REGULATION_OF_METANEPHROS_DEVELOPMENT	21	0.602132	1.58324	0.0203455	0.0667813	0.0435203
GO_NEGATIVE_REGULATION_OF_ION_TRANSPORT	129	0.428783	1.58282	0.00153767	0.00901877	0.00587739
GO_NEGATIVE_REGULATION_OF_PEPTIDYL_TYROSINE_PHOSPHORYLATION	47	0.505593	1.58282	0.0111865	0.0422033	0.0275032
GO_REGULATION_OF_CYSTEINE_TYPE_ENDOPEPTIDASE_ACTIVITY_INVOLVED_IN_APOPTOTIC_SIGNALING_PATHWAY	17	0.628832	1.58123	0.022526	0.0721728	0.0470338
GO_NEGATIVE_REGULATION_OF_RECEPTOR_SIGNALING_PATHWAY_VIA_STAT	20	0.606889	1.58106	0.0210245	0.0683481	0.0445413
GO_RESPONSE_TO_FLUID_SHEAR_STRESS	32	0.545435	1.58075	0.0195059	0.0647514	0.0421974
GO_POSITIVE_REGULATION_OF_RECEPTOR_INTERNALIZATION	22	0.594147	1.58032	0.0196865	0.0652167	0.0425007
GO_RESPONSE_TO_MAGNESIUM_ION	17	0.62838	1.5801	0.022526	0.0721728	0.0470338
GO_CARTILAGE_DEVELOPMENT_INVOLVED_IN_ENDOCHONDRAL_BONE_MORPHOGENESIS	46	0.505915	1.57977	0.0115363	0.0431617	0.0281278
GO_NEGATIVE_REGULATION_OF_ERBB_SIGNALING_PATHWAY	48	0.501805	1.57923	0.0104034	0.0400464	0.0260976
GO_POSITIVE_REGULATION_OF_INTERLEUKIN_6_SECRETION	23	0.587202	1.57877	0.0193072	0.0642576	0.0418756
GO_NEGATIVE_REGULATION_OF_REPRODUCTIVE_PROCESS	48	0.501603	1.5786	0.0107684	0.0410711	0.0267654
GO_REGULATION_OF_RECEPTOR_CATABOLIC_PROCESS	10	0.710692	1.57844	0.0290342	0.0878253	0.0572343
GO_DE_NOVO_PROTEIN_FOLDING	39	0.52228	1.57791	0.016031	0.0555504	0.0362013
GO_MYELOID_DENDRITIC_CELL_ACTIVATION	27	0.565097	1.57745	0.0175671	0.0598581	0.0390086
GO_REGULATION_OF_OXIDOREDUCTASE_ACTIVITY	85	0.455403	1.57717	0.00376142	0.0182544	0.0118961
GO_REGULATION_OF_ACTIN_FILAMENT_BASED_MOVEMENT	43	0.512331	1.57706	0.0139194	0.0496351	0.0323464
GO_MULTICELLULAR_ORGANISMAL_HOMEOSTASIS	419	0.377232	1.57706	0.000154967	0.00209648	0.00136624
GO_VASODILATION	27	0.564926	1.57697	0.017756	0.0603103	0.0393032
GO_MONOCARBOXYLIC_ACID_BINDING	56	0.487244	1.57694	0.0105627	0.0405146	0.0264027
GO_POSITIVE_REGULATION_OF_LIPID_BIOSYNTHETIC_PROCESS	66	0.472692	1.57686	0.00698549	0.029231	0.0190494
GO_PHENOL_CONTAINING_COMPOUND_METABOLIC_PROCESS	55	0.489346	1.57677	0.00984683	0.0383395	0.0249852
GO_REGULATION_OF_TRIGLYCERIDE_BIOSYNTHETIC_PROCESS	17	0.627016	1.57667	0.0231036	0.0734219	0.0478479
GO_REGULATION_OF_ANION_TRANSPORT	80	0.45948	1.57659	0.00427503	0.0200811	0.0130865
GO_GROWTH_PLATE_CARTILAGE_DEVELOPMENT	35	0.533031	1.57608	0.0173304	0.0591805	0.038567
GO_MYOTUBE_DIFFERENTIATION	88	0.452288	1.57514	0.0033971	0.0169329	0.0110349
GO_GAMMA_DELTA_T_CELL_ACTIVATION	14	0.655337	1.575	0.0258453	0.0801367	0.0522237
GO_REGULATION_OF_INFLAMMATORY_RESPONSE_TO_ANTIGENIC_STIMULUS	20	0.604436	1.57467	0.021789	0.0703012	0.0458141
GO_NEGATIVE_REGULATION_OF_MACROPHAGE_MIGRATION	11	0.694225	1.5742	0.0291971	0.0881112	0.0574206
GO_REGULATION_OF_PROTEIN_HOMODIMERIZATION_ACTIVITY	20	0.60366	1.57265	0.021789	0.0703012	0.0458141
GO_TRIGLYCERIDE_CATABOLIC_PROCESS	24	0.57808	1.57245	0.0185571	0.0623979	0.0406637
GO_RESPONSE_TO_MINERALOCORTICOID	29	0.553051	1.57196	0.0184667	0.0622626	0.0405755
GO_DETECTION_OF_MOLECULE_OF_BACTERIAL_ORIGIN	11	0.692957	1.57133	0.0297889	0.0893529	0.0582298
GO_NITRIC_OXIDE_SYNTHASE_BIOSYNTHETIC_PROCESS	15	0.643221	1.57118	0.0269903	0.0828097	0.0539657
GO_POSITIVE_REGULATION_OF_OSTEOCLAST_DIFFERENTIATION	18	0.617237	1.57067	0.0233403	0.0740088	0.0482303
GO_NEGATIVE_REGULATION_OF_CELLULAR_RESPONSE_TO_GROWTH_FACTOR_STIMULUS	135	0.421741	1.5695	0.00220451	0.0119203	0.00776825
GO_BONE_DEVELOPMENT	193	0.404741	1.56934	0.000834028	0.00573228	0.00373563
GO_REGULATION_OF_FATTY_ACID_BIOSYNTHETIC_PROCESS	37	0.524994	1.56915	0.0199115	0.0657231	0.0428307
GO_DEOXYRIBONUCLEOSIDE_MONOPHOSPHATE_BIOSYNTHETIC_PROCESS	10	0.706473	1.56907	0.0312068	0.0924859	0.0602715
GO_GLYCINE_TRANSPORT	10	0.706208	1.56848	0.0312068	0.0924859	0.0602715
GO_INTERFERON_GAMMA_BIOSYNTHETIC_PROCESS	14	0.652476	1.56813	0.0272056	0.083365	0.0543276
GO_REGULATION_OF_T_CELL_DIFFERENTIATION_IN_THYMUS	22	0.588783	1.56605	0.0223624	0.0718632	0.046832
GO_CHOLESTEROL_TRANSPORTER_ACTIVITY	17	0.622764	1.56597	0.0248363	0.0776437	0.0505991
GO_NUCLEOSIDE_TRIPHOSPHATE_CATABOLIC_PROCESS	12	0.674568	1.56396	0.0295268	0.0887734	0.0578521
GO_POSITIVE_REGULATION_OF_INTERLEUKIN_6_BIOSYNTHETIC_PROCESS	12	0.674489	1.56378	0.0295268	0.0887734	0.0578521
GO_CELL_CELL_ADHESION_MEDIATOR_ACTIVITY	50	0.492881	1.56305	0.0125912	0.0460463	0.0300076
GO_MEMBRANE_FUSION	134	0.420537	1.56259	0.00187043	0.0104653	0.00682007
GO_LIPASE_ACTIVITY	99	0.439827	1.56178	0.00352734	0.0173803	0.0113265
GO_CELLULAR_RESPONSE_TO_REACTIVE_OXYGEN_SPECIES	150	0.414361	1.56155	0.00152259	0.00896293	0.005841
GO_NEGATIVE_REGULATION_OF_DEFENSE_RESPONSE_TO_VIRUS	20	0.599068	1.56069	0.0242737	0.0761545	0.0496286
GO_REGULATION_OF_LIPID_METABOLIC_PROCESS	331	0.380233	1.56054	0.000157307	0.00209648	0.00136624
GO_RESPONSE_TO_LIPOTEICHOIC_ACID	10	0.702598	1.56046	0.0333794	0.0974008	0.0634745
GO_REGULATION_OF_TOLERANCE_INDUCTION	16	0.63037	1.56031	0.0273574	0.083538	0.0544403
GO_POSITIVE_REGULATION_OF_ENDOCYTOSIS	91	0.444717	1.55963	0.00408308	0.019449	0.0126746
GO_IRON_ION_BINDING	127	0.424035	1.55936	0.00240922	0.0128545	0.00837708
GO_APICAL_PLASMA_MEMBRANE	273	0.386337	1.55916	0.000321543	0.00286806	0.00186907
GO_MICRO_RIBONUCLEOPROTEIN_COMPLEX	36	0.523568	1.55877	0.0208487	0.0679482	0.0442807
GO_REGULATION_OF_ACTIN_FILAMENT_BASED_PROCESS	355	0.377523	1.55868	0.000156887	0.00209648	0.00136624
GO_FATTY_ACID_BINDING	29	0.548337	1.55856	0.0218243	0.0703798	0.0458653
GO_HYALURONAN_METABOLIC_PROCESS	10	0.701571	1.55818	0.033972	0.0986826	0.0643098
GO_DIPEPTIDYL_PEPTIDASE_ACTIVITY	11	0.687098	1.55804	0.0325508	0.0958077	0.0624363
GO_HYDROGEN_PEROXIDE_CATABOLIC_PROCESS	28	0.553393	1.55773	0.0220215	0.0709446	0.0462334
GO_TRABECULA_FORMATION	23	0.578723	1.55597	0.0238501	0.0752546	0.0490422
GO_NEGATIVE_REGULATION_OF_LYMPHOCYTE_APOPTOTIC_PROCESS	30	0.543643	1.55561	0.0209033	0.0680837	0.044369
GO_NEGATIVE_REGULATION_OF_DNA_DAMAGE_RESPONSE_SIGNAL_TRANSDUCTION_BY_P53_CLASS_MEDIATOR	14	0.646947	1.55484	0.0291489	0.0880153	0.0573581
GO_POSITIVE_REGULATION_OF_TRANSCRIPTION_FROM_RNA_POLYMERASE_II_PROMOTER_IN_RESPONSE_TO_STRESS	29	0.54685	1.55433	0.0227569	0.0726641	0.047354
GO_INTRINSIC_APOPTOTIC_SIGNALING_PATHWAY_IN_RESPONSE_TO_ENDOPLASMIC_RETICULUM_STRESS	54	0.484748	1.55387	0.0119376	0.0442284	0.0288229
GO_GLOMERULAR_MESANGIUM_DEVELOPMENT	13	0.657519	1.55371	0.0306558	0.0913152	0.0595086
GO_POSITIVE_REGULATION_OF_LIPID_CATABOLIC_PROCESS	17	0.617687	1.55321	0.0273392	0.0835221	0.05443
GO_PROTEIN_HYDROXYLATION	22	0.58388	1.55301	0.0252294	0.0786053	0.0512258
GO_POSITIVE_REGULATION_OF_MYELOID_LEUKOCYTE_CYTOKINE_PRODUCTION_INVOLVED_IN_IMMUNE_RESPONSE	19	0.601899	1.55177	0.0253865	0.0789041	0.0514205
GO_NEGATIVE_REGULATION_OF_CELL_MIGRATION_INVOLVED_IN_SPROUTING_ANGIOGENESIS	16	0.626823	1.55153	0.0300737	0.089914	0.0585955
GO_PHOSPHATIDYLETHANOLAMINE_BINDING	11	0.683959	1.55093	0.0343263	0.0993602	0.0647514
GO_INTRACELLULAR_RECEPTOR_SIGNALING_PATHWAY	253	0.38781	1.5508	0.000648719	0.004791	0.00312221
GO_MYOSIN_COMPLEX	58	0.475253	1.55034	0.0120699	0.0446212	0.0290789
GO_GOLGI_VESICLE_BUDDING	79	0.452898	1.5499	0.00607685	0.02609	0.0170024
GO_RESPONSE_TO_OSMOTIC_STRESS	73	0.458231	1.54976	0.00700557	0.029277	0.0190793
GO_SOLUTE_PROTON_ANTIPORTER_ACTIVITY	19	0.600846	1.54905	0.0255774	0.0793442	0.0517073
GO_ACTIVATION_OF_TRANSMEMBRANE_RECEPTOR_PROTEIN_TYROSINE_KINASE_ACTIVITY	13	0.655514	1.54897	0.0318199	0.0940433	0.0612865
GO_BICARBONATE_TRANSPORT	38	0.514851	1.54891	0.0239455	0.0755185	0.0492142
GO_CHOLESTEROL_STORAGE	17	0.615557	1.54785	0.0296496	0.089101	0.0580656
GO_CYTOKINE_PRODUCTION_INVOLVED_IN_INFLAMMATORY_RESPONSE	35	0.523183	1.54696	0.0232301	0.073714	0.0480382
GO_REGENERATION	170	0.403883	1.54658	0.00133556	0.00814386	0.00530722
GO_REGULATION_OF_FIBROBLAST_GROWTH_FACTOR_RECEPTOR_SIGNALING_PATHWAY	28	0.549317	1.54626	0.0237154	0.074903	0.0488131
GO_REGULATION_OF_CILIUM_MOVEMENT	13	0.654286	1.54607	0.0327901	0.0963358	0.0627804
GO_MICROVILLUS_MEMBRANE	20	0.593093	1.54512	0.0265673	0.081902	0.0533742
GO_RESPONSE_TO_ACID_CHEMICAL	311	0.378116	1.5449	0.000157828	0.00209648	0.00136624
GO_MITOCHONDRIAL_RESPIRATORY_CHAIN_COMPLEX_IV	11	0.681266	1.54482	0.0353127	0.101433	0.0661025
GO_CALCIUM_CHANNEL_INHIBITOR_ACTIVITY	10	0.695507	1.54471	0.0381197	0.107108	0.0698003
GO_RESPONSE_TO_INTERLEUKIN_6	35	0.522373	1.54457	0.0239676	0.0755512	0.0492355
GO_NEGATIVE_REGULATION_OF_RESPONSE_TO_ENDOPLASMIC_RETICULUM_STRESS	39	0.511182	1.54438	0.0228487	0.0728805	0.047495
GO_POSITIVE_REGULATION_OF_MEMBRANE_PROTEIN_ECTODOMAIN_PROTEOLYSIS	13	0.653472	1.54415	0.0331781	0.0971046	0.0632815
GO_RESPONSE_TO_UV_C	15	0.632003	1.54378	0.0335922	0.0978065	0.0637389
GO_PROTEIN_ACTIVATION_CASCADE	20	0.592565	1.54375	0.0269495	0.0827635	0.0539356
GO_B_CELL_DIFFERENTIATION	103	0.431297	1.54304	0.00504699	0.0227929	0.0148537
GO_POSITIVE_REGULATION_OF_INTERFERON_BETA_PRODUCTION	29	0.542858	1.54299	0.0246223	0.0771242	0.0502606
GO_BONE_GROWTH	45	0.496736	1.54219	0.017146	0.058703	0.0382558
GO_REGULATION_OF_ENDOTHELIAL_CELL_DEVELOPMENT	12	0.665013	1.54181	0.0344153	0.0995664	0.0648858
GO_PEPTIDE_BINDING	257	0.384582	1.54106	0.000646935	0.00478331	0.0031172
GO_EXTRINSIC_COMPONENT_OF_CYTOPLASMIC_SIDE_OF_PLASMA_MEMBRANE	82	0.446932	1.54001	0.00644007	0.0274299	0.0178756
GO_POSITIVE_REGULATION_OF_RECEPTOR_RECYCLING	14	0.640239	1.53872	0.032841	0.0963537	0.0627921
GO_INTERCALATED_DISC	50	0.484872	1.53765	0.0167883	0.0577547	0.0376378
GO_RESPONSE_TO_WATER	14	0.639664	1.53734	0.032841	0.0963537	0.0627921
GO_POSITIVE_REGULATION_OF_DNA_RECOMBINATION	33	0.527121	1.5372	0.0258972	0.0802019	0.0522663
GO_EXTRACELLULAR_REGULATION_OF_SIGNAL_TRANSDUCTION	11	0.677822	1.53701	0.0374827	0.105914	0.0690225
GO_RETINAL_BINDING	15	0.628987	1.53641	0.0347573	0.100285	0.0653543
GO_CONTRACTILE_FIBER	212	0.391356	1.53621	0.000986518	0.00648945	0.00422907
GO_RESPONSE_TO_OXYGEN_RADICAL	29	0.539848	1.53443	0.0263011	0.0812369	0.0529407
GO_POSITIVE_REGULATION_OF_ACTIN_FILAMENT_BUNDLE_ASSEMBLY	59	0.468697	1.53422	0.0148879	0.052421	0.0341619
GO_CELLULAR_CARBOHYDRATE_METABOLIC_PROCESS	228	0.387617	1.53376	0.0004914	0.00389731	0.00253981
GO_PHOSPHATIDIC_ACID_BIOSYNTHETIC_PROCESS	35	0.518518	1.53317	0.0269174	0.0827042	0.053897
GO_TRANSFORMING_GROWTH_FACTOR_BETA_RECEPTOR_SIGNALING_PATHWAY	179	0.398021	1.53262	0.00166445	0.00956204	0.00623142
GO_CELL_CELL_CONTACT_ZONE	66	0.459332	1.5323	0.010926	0.0414391	0.0270052
GO_CALCIUM_MEDIATED_SIGNALING	199	0.393723	1.53198	0.0011657	0.00729713	0.00475542
GO_MACROPHAGE_CYTOKINE_PRODUCTION	16	0.618775	1.53161	0.0333721	0.0974008	0.0634745
GO_CELLULAR_RESPONSE_TO_VASCULAR_ENDOTHELIAL_GROWTH_FACTOR_STIMULUS	48	0.486529	1.53115	0.0195291	0.0647952	0.042226
GO_MRNA_TRANSCRIPTION_BY_RNA_POLYMERASE_II	19	0.5939	1.53114	0.0299676	0.0896382	0.0584157
GO_REPLICATIVE_SENESCENCE	13	0.647948	1.53109	0.0366705	0.104265	0.0679475
GO_XENOBIOTIC_METABOLIC_PROCESS	90	0.437527	1.53095	0.00551111	0.0243259	0.0158528
GO_LOW_DENSITY_LIPOPROTEIN_PARTICLE_RECEPTOR_ACTIVITY	12	0.660174	1.53059	0.037544	0.105952	0.0690474
GO_GOLGI_LUMEN	72	0.453783	1.53043	0.00880661	0.0350523	0.022843
GO_ASTROCYTE_DEVELOPMENT	39	0.506561	1.53042	0.0250599	0.0781529	0.0509309
GO_REGULATION_OF_ADHERENS_JUNCTION_ORGANIZATION	66	0.4586	1.52985	0.0111051	0.0419948	0.0273673
GO_GLUCOCORTICOID_RECEPTOR_BINDING	14	0.636543	1.52983	0.0342013	0.0991253	0.0645984
GO_CELLULAR_RESPONSE_TO_EXOGENOUS_DSRNA	15	0.626207	1.52962	0.0359223	0.102772	0.0669748
GO_LIPID_TRANSPORTER_ACTIVITY	123	0.417002	1.52957	0.00446352	0.0207607	0.0135294
GO_POSITIVE_REGULATION_OF_PROTEOLYSIS	321	0.373277	1.52908	0.00015758	0.00209648	0.00136624
GO_PARENTAL_BEHAVIOR	12	0.659331	1.52863	0.0383262	0.107547	0.0700866
GO_POSITIVE_REGULATION_OF_MYELOID_LEUKOCYTE_MEDIATED_IMMUNITY	30	0.533903	1.52774	0.027249	0.083365	0.0543276
GO_LIPID_HOMEOSTASIS	115	0.41982	1.52771	0.00480604	0.0220291	0.014356
GO_POSITIVE_REGULATION_OF_CALCIUM_ION_TRANSMEMBRANE_TRANSPORTER_ACTIVITY	34	0.519617	1.52753	0.0279617	0.0852218	0.0555376
GO_RESPONSE_TO_GONADOTROPIN	25	0.556517	1.52722	0.0304067	0.0907831	0.0591618
GO_INFLAMMASOME_COMPLEX	13	0.645961	1.5264	0.0380287	0.107039	0.0697555
GO_NEGATIVE_REGULATION_OF_EMBRYONIC_DEVELOPMENT	26	0.551301	1.52631	0.030676	0.0913248	0.0595149
GO_CELL_CELL_RECOGNITION	55	0.473667	1.52625	0.0147702	0.0521493	0.0339849
GO_NEGATIVE_REGULATION_OF_LIPID_BIOSYNTHETIC_PROCESS	42	0.497982	1.52619	0.0224863	0.0721728	0.0470338
GO_COATED_VESICLE_MEMBRANE	169	0.398905	1.5261	0.00183854	0.0103138	0.00672132
GO_REGULATION_OF_CELLULAR_RESPONSE_TO_GROWTH_FACTOR_STIMULUS	246	0.382533	1.52561	0.000811293	0.00559393	0.00364547
GO_CD8_POSITIVE_ALPHA_BETA_T_CELL_ACTIVATION	21	0.580148	1.52544	0.0309021	0.0918789	0.0598759
GO_BRANCHING_INVOLVED_IN_SALIVARY_GLAND_MORPHOGENESIS	23	0.567277	1.5252	0.0304751	0.0909452	0.0592675
GO_NEGATIVE_REGULATION_OF_CELL_MATRIX_ADHESION	35	0.515166	1.52326	0.0294985	0.0887734	0.0578521
GO_NEGATIVE_REGULATION_OF_HEART_CONTRACTION	20	0.584468	1.52265	0.0317278	0.0938141	0.0611371
GO_TRANSFERASE_ACTIVITY_TRANSFERRING_AMINO_ACYL_GROUPS	13	0.6443	1.52247	0.0386108	0.10811	0.0704536
GO_NEGATIVE_REGULATION_OF_PHAGOCYTOSIS	17	0.605404	1.52232	0.035618	0.102083	0.0665257
GO_TEMPERATURE_HOMEOSTASIS	160	0.400574	1.52131	0.00201478	0.0110899	0.00722709
GO_THREONINE_TYPE_PEPTIDASE_ACTIVITY	17	0.604894	1.52104	0.0363881	0.103782	0.067633
GO_CARBOHYDRATE_METABOLIC_PROCESS	494	0.358988	1.52093	0.000152022	0.00209648	0.00136624
GO_RESPONSE_TO_INTERLEUKIN_4	33	0.521307	1.52025	0.0288568	0.087412	0.056965
GO_REGULATION_OF_RESPIRATORY_BURST	14	0.632546	1.52023	0.0380878	0.107065	0.0697724
GO_POSITIVE_REGULATION_OF_NITRIC_OXIDE_SYNTHASE_BIOSYNTHETIC_PROCESS	12	0.655473	1.51969	0.0404771	0.112262	0.0731594
GO_AMP_BINDING	13	0.643117	1.51968	0.0395809	0.110265	0.0718576
GO_ACTIVATION_OF_MAPK_ACTIVITY	141	0.406486	1.51946	0.00288919	0.0148613	0.00968489
GO_TRANSFERASE_ACTIVITY_TRANSFERRING_GLYCOSYL_GROUPS	239	0.381397	1.51772	0.00129912	0.00799858	0.00521254
GO_REGULATION_OF_CYTOSOLIC_CALCIUM_ION_CONCENTRATION	322	0.370315	1.51765	0.00015758	0.00209648	0.00136624
GO_CELLULAR_RESPONSE_TO_XENOBIOTIC_STIMULUS	144	0.404539	1.51754	0.00355691	0.0174859	0.0113953
GO_ORGANIC_HYDROXY_COMPOUND_TRANSPORT	207	0.38727	1.51634	0.00164636	0.00947504	0.00617473
GO_PHOSPHATE_ION_TRANSPORT	21	0.576623	1.51617	0.0322457	0.0950834	0.0619643
GO_POSITIVE_REGULATION_OF_PEPTIDYL_SERINE_PHOSPHORYLATION	82	0.439954	1.51596	0.00858676	0.0343898	0.0224112
GO_POSITIVE_REGULATION_OF_PHOSPHATASE_ACTIVITY	29	0.53311	1.51528	0.0305913	0.0912052	0.0594369
GO_ACTIVATION_OF_CYSTEINE_TYPE_ENDOPEPTIDASE_ACTIVITY	14	0.630468	1.51524	0.0396424	0.110375	0.0719296
GO_RESPONSE_TO_HYPEROXIA	21	0.576238	1.51516	0.0324376	0.0955619	0.0622761
GO_POSITIVE_REGULATION_OF_INTERLEUKIN_12_PRODUCTION	27	0.542727	1.51501	0.0321118	0.0947321	0.0617353
GO_PHOSPHATIDYLINOSITOL_3_PHOSPHATE_BINDING	35	0.512318	1.51484	0.0306047	0.0912052	0.0594369
GO_POSITIVE_REGULATION_OF_RESPONSE_TO_BIOTIC_STIMULUS	39	0.501107	1.51394	0.0285609	0.0866787	0.0564871
GO_FAT_CELL_DIFFERENTIATION	198	0.389168	1.51362	0.00183333	0.0103025	0.00671397
GO_CHAPERONE_COFACTOR_DEPENDENT_PROTEIN_REFOLDING	31	0.525684	1.51362	0.0283794	0.0862091	0.056181
GO_EPITHELIAL_CELL_CELL_ADHESION	14	0.629328	1.51249	0.0400311	0.111169	0.0724468
GO_OSTEOBLAST_DIFFERENTIATION	192	0.390104	1.51207	0.00183211	0.0103025	0.00671397
GO_CIS_TRANS_ISOMERASE_ACTIVITY	33	0.518491	1.51204	0.0303367	0.090616	0.059053
GO_ODONTOGENESIS	109	0.418509	1.51196	0.00657098	0.0278769	0.0181669
GO_NEGATIVE_REGULATION_OF_CALCIUM_MEDIATED_SIGNALING	31	0.525102	1.51194	0.0294996	0.0887734	0.0578521
GO_NAD_METABOLIC_PROCESS	23	0.562325	1.51189	0.0346394	0.100035	0.0651911
GO_RESPONSE_TO_INTERLEUKIN_15	14	0.628718	1.51103	0.0408084	0.112986	0.0736313
GO_HEMIDESMOSOME_ASSEMBLY	11	0.666289	1.51086	0.0451766	0.121629	0.0792638
GO_CARBOHYDRATE_TRANSMEMBRANE_TRANSPORTER_ACTIVITY	29	0.53154	1.51082	0.031524	0.093297	0.0608001
GO_AMINE_METABOLIC_PROCESS	122	0.412142	1.51078	0.00582291	0.0252693	0.0164676
GO_MHC_PROTEIN_COMPLEX_BINDING	23	0.561913	1.51078	0.0348287	0.100446	0.0654593
GO_FATTY_ACID_METABOLIC_PROCESS	230	0.381396	1.51067	0.000816727	0.00562537	0.00366596
GO_TROPHOBLAST_GIANT_CELL_DIFFERENTIATION	10	0.679909	1.51007	0.0491803	0.129591	0.0844526
GO_IMMUNE_RESPONSE_TO_TUMOR_CELL	15	0.617992	1.50956	0.0413592	0.11407	0.0743375
GO_NEGATIVE_REGULATION_OF_KINASE_ACTIVITY	226	0.381806	1.50923	0.00131255	0.00803501	0.00523628
GO_NEGATIVE_REGULATION_OF_GLYCOPROTEIN_BIOSYNTHETIC_PROCESS	11	0.665536	1.50915	0.0453738	0.122058	0.0795434
GO_NEGATIVE_REGULATION_OF_LEUKOCYTE_CHEMOTAXIS	17	0.599938	1.50858	0.0394686	0.110034	0.0717072
GO_POLYSACCHARIDE_CATABOLIC_PROCESS	24	0.554587	1.50855	0.0329483	0.0966244	0.0629685
GO_NEGATIVE_REGULATION_OF_SIGNALING_RECEPTOR_ACTIVITY	41	0.493227	1.50763	0.0268689	0.0825948	0.0538256
GO_MUSCLE_SYSTEM_PROCESS	410	0.360976	1.50717	0.0003108	0.0027791	0.0018111
GO_RECEPTOR_COMPLEX	377	0.362574	1.50644	0.000311139	0.0027791	0.0018111
GO_CYCLOOXYGENASE_PATHWAY	11	0.66372	1.50503	0.046163	0.12351	0.0804897
GO_DIVALENT_INORGANIC_CATION_TRANSPORT	434	0.359215	1.50488	0.000309741	0.00277818	0.0018105
GO_NEGATIVE_REGULATION_OF_MYELOID_LEUKOCYTE_DIFFERENTIATION	44	0.486269	1.50474	0.0259001	0.0802019	0.0522663
GO_CYSTEINE_TYPE_ENDOPEPTIDASE_ACTIVITY	89	0.430869	1.50353	0.00821869	0.0332465	0.0216662
GO_REGULATION_OF_PROTEIN_MATURATION	54	0.46903	1.50349	0.0211203	0.0685303	0.0446601
GO_OVARIAN_FOLLICLE_DEVELOPMENT	49	0.475683	1.50341	0.0229717	0.0732366	0.0477271
GO_PLATELET_DERIVED_GROWTH_FACTOR_RECEPTOR_SIGNALING_PATHWAY	55	0.466514	1.5032	0.019876	0.0656636	0.0427919
GO_GLAND_MORPHOGENESIS	111	0.414497	1.50261	0.00740231	0.0305975	0.0199399
GO_REGULATION_OF_LIPASE_ACTIVITY	82	0.436071	1.50258	0.0101968	0.0393925	0.0256714
GO_CELLULAR_RESPONSE_TO_ACID_CHEMICAL	191	0.387672	1.50231	0.00233023	0.012464	0.00812258
GO_REGULATION_OF_SMALL_MOLECULE_METABOLIC_PROCESS	295	0.369841	1.50218	0.000955566	0.00631828	0.00411752
GO_VASCULAR_ASSOCIATED_SMOOTH_MUSCLE_CELL_APOPTOTIC_PROCESS	10	0.676274	1.50199	0.0511554	0.133431	0.0869548
GO_ACTIVATION_OF_JANUS_KINASE_ACTIVITY	11	0.662096	1.50135	0.0485303	0.128298	0.08361
GO_NEGATIVE_REGULATION_OF_MUSCLE_HYPERTROPHY	28	0.533335	1.50127	0.0357613	0.102402	0.066734
GO_CHEMOKINE_SECRETION	16	0.606482	1.50118	0.0421032	0.115725	0.0754164
GO_PHOSPHATIDYLINOSITOL_3_4_BISPHOSPHATE_BINDING	26	0.542222	1.50117	0.0382503	0.107381	0.0699785
GO_HYDROLASE_ACTIVITY_ACTING_ON_ETHER_BONDS	11	0.661877	1.50085	0.0485303	0.128298	0.08361
GO_ENDOTHELIAL_CELL_MORPHOGENESIS	12	0.647146	1.50038	0.0465389	0.12416	0.0809133
GO_REGULATION_OF_MUSCLE_CONTRACTION	149	0.398254	1.50019	0.0038871	0.0187232	0.0122016
GO_UNSATURATED_FATTY_ACID_BIOSYNTHETIC_PROCESS	36	0.503575	1.49925	0.0345018	0.0997718	0.0650197
GO_PROTEIN_LIPID_COMPLEX_BINDING	24	0.550893	1.4985	0.0367355	0.104265	0.0679475
GO_RESPIRATORY_CHAIN_COMPLEX_IV	16	0.605359	1.4984	0.0434614	0.118297	0.0770924
GO_POSITIVE_REGULATION_OF_VESICLE_FUSION	10	0.674476	1.498	0.0527355	0.136174	0.0887421
GO_PROTEIN_DEGLYCOSYLATION	28	0.532153	1.49794	0.0367024	0.104265	0.0679475
GO_POSITIVE_REGULATION_OF_SMALL_MOLECULE_METABOLIC_PROCESS	84	0.432709	1.49789	0.0085592	0.0343221	0.0223671
GO_ACTIN_FILAMENT_BUNDLE	63	0.452599	1.49786	0.0186146	0.0625083	0.0407356
GO_FACIAL_NERVE_MORPHOGENESIS	10	0.674373	1.49777	0.0527355	0.136174	0.0887421
GO_RENAL_SYSTEM_PROCESS_INVOLVED_IN_REGULATION_OF_SYSTEMIC_ARTERIAL_BLOOD_PRESSURE	20	0.574907	1.49774	0.037844	0.106612	0.0694774
GO_NEGATIVE_REGULATION_OF_TRANSMEMBRANE_TRANSPORT	105	0.417328	1.49773	0.00662021	0.0280119	0.0182549
GO_MATURE_B_CELL_DIFFERENTIATION	23	0.556824	1.49709	0.038993	0.108944	0.0709967
GO_POSITIVE_REGULATION_OF_DEPHOSPHORYLATION	51	0.470348	1.49707	0.0228061	0.0727805	0.0474298
GO_RECEPTOR_RECYCLING	31	0.51992	1.49702	0.0330471	0.0968698	0.0631285
GO_RESPIRATORY_BURST_INVOLVED_IN_DEFENSE_RESPONSE	10	0.673936	1.4968	0.0531306	0.136974	0.0892636
GO_REGULATION_OF_TRANSCRIPTION_FROM_RNA_POLYMERASE_II_PROMOTER_IN_RESPONSE_TO_OXIDATIVE_STRESS	11	0.659763	1.49606	0.0507003	0.132566	0.0863911
GO_CADHERIN_BINDING	310	0.366114	1.49567	0.000631912	0.0046776	0.00304831
GO_ORGANIC_ACID_TRANSPORT	281	0.369929	1.49562	0.0012839	0.00792746	0.00516619
GO_DESMOSOME	20	0.573997	1.49537	0.0384174	0.107756	0.0702229
GO_DNA_DEAMINATION	11	0.659264	1.49493	0.0510949	0.133374	0.0869177
GO_REGULATION_OF_FAT_CELL_DIFFERENTIATION	113	0.411896	1.49475	0.00794336	0.0323767	0.0210994
GO_OXIDOREDUCTASE_ACTIVITY_ACTING_ON_NAD_P_H	102	0.418331	1.49383	0.00734523	0.0304397	0.019837
GO_FLAVIN_ADENINE_DINUCLEOTIDE_BINDING	75	0.439724	1.49341	0.0122083	0.0449778	0.0293113
GO_POSITIVE_REGULATION_OF_VOLTAGE_GATED_CALCIUM_CHANNEL_ACTIVITY	11	0.658413	1.493	0.0516867	0.13445	0.0876191
GO_PLATELET_DERIVED_GROWTH_FACTOR_RECEPTOR_BETA_SIGNALING_PATHWAY	14	0.621198	1.49296	0.0483871	0.128236	0.0835691
GO_CORECEPTOR_ACTIVITY	37	0.499311	1.49239	0.0348451	0.100449	0.0654608
GO_NEGATIVE_REGULATION_OF_PHOSPHORYLATION	400	0.357997	1.49208	0.000310463	0.0027791	0.0018111
GO_PROTEASOMAL_UBIQUITIN_INDEPENDENT_PROTEIN_CATABOLIC_PROCESS	19	0.578572	1.49163	0.0406566	0.112614	0.073389
GO_REGULATION_OF_CARDIAC_MUSCLE_CONTRACTION	73	0.440509	1.48982	0.0116759	0.0434391	0.0283086
GO_SEQUESTERING_OF_TRIGLYCERIDE	15	0.60984	1.48964	0.0475728	0.12639	0.0823662
GO_EPIDERMIS_DEVELOPMENT	277	0.368718	1.48953	0.00127939	0.00791673	0.0051592
GO_DICHOTOMOUS_SUBDIVISION_OF_AN_EPITHELIAL_TERMINAL_UNIT	10	0.670646	1.48949	0.0541181	0.138703	0.0903904
GO_ENDOTHELIUM_DEVELOPMENT	107	0.413323	1.48937	0.00744589	0.0306988	0.0200059
GO_NEGATIVE_REGULATION_OF_B_CELL_MEDIATED_IMMUNITY	10	0.670579	1.48934	0.0541181	0.138703	0.0903904
GO_RESPONSE_TO_CORTICOSTERONE	20	0.571553	1.489	0.0409021	0.113149	0.073737
GO_REGULATION_OF_VITAMIN_METABOLIC_PROCESS	12	0.642125	1.48874	0.0510364	0.133282	0.0868579
GO_REGULATION_OF_REPRODUCTIVE_PROCESS	129	0.403281	1.48868	0.00632154	0.0269429	0.0175583
GO_NEGATIVE_REGULATION_OF_LIPID_METABOLIC_PROCESS	57	0.457958	1.48858	0.0226326	0.0724784	0.047233
GO_RESPONSE_TO_INTERLEUKIN_7	34	0.506269	1.4883	0.0360559	0.103063	0.0671642
GO_CATECHOLAMINE_BIOSYNTHETIC_PROCESS	19	0.57725	1.48822	0.0419927	0.115518	0.0752813
GO_REGULATION_OF_PEPTIDYL_SERINE_PHOSPHORYLATION	112	0.41035	1.48783	0.00777202	0.0318598	0.0207625
GO_REGULATION_OF_ICOSANOID_SECRETION	13	0.629381	1.48722	0.0500582	0.131367	0.0856098
GO_LABYRINTHINE_LAYER_MORPHOGENESIS	20	0.570782	1.487	0.0422401	0.116003	0.075597
GO_PHOSPHOLIPASE_ACTIVITY	81	0.432159	1.48697	0.0121104	0.0447363	0.0291539
GO_RETINA_VASCULATURE_MORPHOGENESIS_IN_CAMERA_TYPE_EYE	11	0.6557	1.48685	0.0536595	0.138061	0.0899722
GO_POSITIVE_REGULATION_OF_SMOOTHENED_SIGNALING_PATHWAY	32	0.513022	1.48681	0.0365967	0.104146	0.0678703
GO_PEPTIDE_METABOLIC_PROCESS	96	0.420507	1.48609	0.00902975	0.0357746	0.0233137
GO_POSITIVE_REGULATION_OF_METANEPHROS_DEVELOPMENT	12	0.64081	1.48569	0.0522096	0.135086	0.0880336
GO_NEGATIVE_REGULATION_OF_TUMOR_NECROSIS_FACTOR_MEDIATED_SIGNALING_PATHWAY	18	0.583842	1.48569	0.0430457	0.117663	0.0766792
GO_REGULATION_OF_GASTRULATION	32	0.512325	1.48479	0.0373398	0.1057	0.0688831
GO_REGULATION_OF_ANION_TRANSMEMBRANE_TRANSPORT	23	0.552156	1.48454	0.042968	0.117501	0.0765732
GO_RESPONSE_TO_ALCOHOL	216	0.376908	1.48439	0.00228683	0.0122829	0.00800457
GO_MICROBODY_LUMEN	47	0.47415	1.48438	0.0282413	0.0858707	0.0559605
GO_EPITHELIAL_CILIUM_MOVEMENT	21	0.564511	1.48432	0.0408829	0.113144	0.0737341
GO_PEPTIDE_HORMONE_PROCESSING	23	0.552069	1.48431	0.0433466	0.118085	0.0769538
GO_CELLULAR_RESPONSE_TO_ARSENIC_CONTAINING_SUBSTANCE	18	0.583072	1.48373	0.0440023	0.119393	0.0778061
GO_RETINOL_BINDING	13	0.627886	1.48369	0.0514164	0.133949	0.0872922
GO_REGULATION_OF_ISOTYPE_SWITCHING	30	0.518267	1.48299	0.037514	0.105914	0.0690225
GO_ADAPTIVE_THERMOGENESIS	142	0.395979	1.48295	0.00508044	0.0229118	0.0149312
GO_RESPONSE_TO_DEXAMETHASONE	39	0.490794	1.48278	0.0353787	0.101532	0.066167
GO_THYMOCYTE_APOPTOTIC_PROCESS	18	0.582582	1.48249	0.0445762	0.120416	0.0784729
GO_REGULATION_OF_PROTEIN_BINDING	201	0.380068	1.48245	0.00281504	0.0145965	0.00951229
GO_PODOSOME_ASSEMBLY	18	0.582542	1.48238	0.0445762	0.120416	0.0784729
GO_RESPONSE_TO_PEPTIDE	454	0.352173	1.48235	0.000152672	0.00209648	0.00136624
GO_TRANSPOSITION	23	0.551226	1.48205	0.044293	0.120003	0.078204
GO_RESPONSE_TO_INCREASED_OXYGEN_LEVELS	28	0.526142	1.48102	0.0404668	0.112262	0.0731594
GO_POSITIVE_REGULATION_OF_MUSCLE_CELL_DIFFERENTIATION	82	0.429669	1.48052	0.013059	0.0473537	0.0308596
GO_NEUTRAL_LIPID_CATABOLIC_PROCESS	30	0.51739	1.48049	0.0380739	0.107065	0.0697724
GO_ADHERENS_JUNCTION_ASSEMBLY	88	0.425088	1.48042	0.0107277	0.0409765	0.0267037
GO_PROTEASOME_CORE_COMPLEX_BETA_SUBUNIT_COMPLEX	10	0.666532	1.48036	0.0572783	0.144304	0.0940407
GO_ENDOPLASMIC_RETICULUM_CALCIUM_ION_HOMEOSTASIS	21	0.562969	1.48027	0.0422265	0.116003	0.075597
GO_CELLULAR_RESPONSE_TO_INCREASED_OXYGEN_LEVELS	14	0.615876	1.48016	0.0526623	0.136148	0.0887255
GO_PHOSPHATIDYLSERINE_BINDING	55	0.459242	1.47977	0.0260759	0.0806186	0.0525378
GO_LAMELLIPODIUM_MEMBRANE	21	0.56271	1.47959	0.0424184	0.116344	0.0758192
GO_REGULATION_OF_MONOOXYGENASE_ACTIVITY	51	0.464824	1.47949	0.0277322	0.0845621	0.0551077
GO_POSITIVE_REGULATION_OF_VIRAL_PROCESS	100	0.415465	1.47941	0.00982284	0.0382693	0.0249394
GO_COENZYME_METABOLIC_PROCESS	234	0.372641	1.47918	0.00195344	0.0108356	0.00706141
GO_CELLULAR_RESPONSE_TO_IONIZING_RADIATION	70	0.440329	1.47912	0.0154676	0.0540779	0.0352417
GO_PEPTIDASE_ACTIVATOR_ACTIVITY_INVOLVED_IN_APOPTOTIC_PROCESS	17	0.58821	1.47909	0.0489026	0.129071	0.0841133
GO_GROWTH_INVOLVED_IN_SYMBIOTIC_INTERACTION	12	0.637637	1.47834	0.0561205	0.142346	0.0927643
GO_RETINOID_X_RECEPTOR_BINDING	15	0.60521	1.47833	0.0518447	0.13452	0.0876647
GO_LONG_CHAIN_FATTY_ACID_METABOLIC_PROCESS	75	0.435172	1.47795	0.013465	0.0485796	0.0316585
GO_UNFOLDED_PROTEIN_BINDING	111	0.407606	1.47763	0.00912377	0.0359811	0.0234483
GO_RESPONSE_TO_THYROID_HORMONE	25	0.538182	1.47691	0.0431395	0.117819	0.076781
GO_ACTIN_FILAMENT_ORGANIZATION	367	0.356133	1.47655	0.000623733	0.00462405	0.00301342
GO_HYDROLASE_ACTIVITY_ACTING_ON_GLYCOSYL_BONDS	96	0.417744	1.47633	0.0104462	0.0401872	0.0261893
GO_ACTOMYOSIN	70	0.439348	1.47582	0.0160072	0.0555422	0.0361959
GO_CATECHOLAMINE_METABOLIC_PROCESS	32	0.509109	1.47547	0.0417983	0.115084	0.0749981
GO_POSITIVE_REGULATION_OF_MICROGLIAL_CELL_ACTIVATION	12	0.636144	1.47488	0.0569026	0.143859	0.0937504
GO_CELLULAR_RESPONSE_TO_GLUCOSE_STARVATION	40	0.485394	1.47486	0.0374518	0.105914	0.0690225
GO_POSITIVE_REGULATION_OF_PROTEIN_HOMODIMERIZATION_ACTIVITY	10	0.664014	1.47476	0.0594509	0.148567	0.0968189
GO_PHOSPHATIDYLINOSITOL_5_PHOSPHATE_BINDING	13	0.624106	1.47475	0.0549088	0.140323	0.0914459
GO_ACTIN_CYTOSKELETON	464	0.34976	1.47466	0.000457247	0.00367317	0.00239374
GO_INNATE_IMMUNE_RESPONSE_ACTIVATING_CELL_SURFACE_RECEPTOR_SIGNALING_PATHWAY	99	0.415263	1.47455	0.010582	0.0405644	0.0264351
GO_PLATELET_MORPHOGENESIS	19	0.571871	1.47435	0.0467646	0.124551	0.0811678
GO_REGULATION_OF_EXTRINSIC_APOPTOTIC_SIGNALING_PATHWAY_IN_ABSENCE_OF_LIGAND	44	0.476198	1.47357	0.0325129	0.0957397	0.062392
GO_FATTY_ACID_DERIVATIVE_BINDING	26	0.53185	1.47246	0.0454459	0.12215	0.0796033
GO_CELLULAR_RESPONSE_TO_DRUG	331	0.358756	1.4724	0.000786535	0.00543485	0.0035418
GO_INTERLEUKIN_7_MEDIATED_SIGNALING_PATHWAY	25	0.536532	1.47238	0.0450399	0.121414	0.0791232
GO_SOMATIC_RECOMBINATION_OF_IMMUNOGLOBULIN_GENE_SEGMENTS	44	0.475703	1.47204	0.0332476	0.0971923	0.0633386
GO_EPIDERMAL_GROWTH_FACTOR_RECEPTOR_BINDING	27	0.527307	1.47196	0.0440121	0.119393	0.0778061
GO_POSITIVE_REGULATION_OF_TRIGLYCERIDE_BIOSYNTHETIC_PROCESS	12	0.634886	1.47196	0.0582714	0.145962	0.0951209
GO_NEGATIVE_REGULATION_OF_SIGNAL_TRANSDUCTION_IN_ABSENCE_OF_LIGAND	33	0.504648	1.47167	0.0395856	0.110265	0.0718576
GO_MYELOID_LEUKOCYTE_CYTOKINE_PRODUCTION	30	0.513892	1.47048	0.0432997	0.118053	0.0769335
GO_CELLULAR_RESPONSE_TO_OXYGEN_LEVELS	209	0.374717	1.47017	0.00311782	0.0157728	0.0102789
GO_REGULATION_OF_RENAL_SYSTEM_PROCESS	26	0.530977	1.47004	0.0462034	0.123559	0.0805211
GO_GLOMERULUS_DEVELOPMENT	52	0.46015	1.4697	0.0298997	0.0895185	0.0583377
GO_REGULATION_OF_INOSITOL_PHOSPHATE_BIOSYNTHETIC_PROCESS	13	0.621821	1.46935	0.0570431	0.144062	0.0938827
GO_CHOLESTEROL_EFFLUX	34	0.49959	1.46866	0.0415747	0.114566	0.0746608
GO_PHOSPHOLIPID_TRANSPORT	76	0.431587	1.46855	0.0163199	0.0563962	0.0367524
GO_RESPONSE_TO_AMINO_ACID	102	0.411132	1.46813	0.0103183	0.0397903	0.0259307
GO_LYMPHANGIOGENESIS	16	0.592836	1.4674	0.0547148	0.140037	0.0912601
GO_NATURAL_KILLER_CELL_ACTIVATION_INVOLVED_IN_IMMUNE_RESPONSE	11	0.647097	1.46734	0.0619452	0.152728	0.0995306
GO_COFACTOR_METABOLIC_PROCESS	398	0.352312	1.46721	0.000467654	0.00374123	0.0024381
GO_REGULATION_OF_CELLULAR_RESPONSE_TO_TRANSFORMING_GROWTH_FACTOR_BETA_STIMULUS	111	0.404554	1.46657	0.0108452	0.0412489	0.0268813
GO_NON_MEMBRANE_SPANNING_PROTEIN_TYROSINE_KINASE_ACTIVITY	45	0.472209	1.46604	0.0346608	0.100052	0.065202
GO_HIGH_DENSITY_LIPOPROTEIN_PARTICLE_CLEARANCE	11	0.646452	1.46588	0.0627343	0.154025	0.100376
GO_ACTIN_FILAMENT_SEVERING	10	0.659965	1.46577	0.0624136	0.153531	0.100053
GO_REGULATION_OF_PROGRAMMED_NECROTIC_CELL_DEATH	17	0.582895	1.46572	0.0541009	0.138703	0.0903904
GO_REGULATION_OF_T_HELPER_2_CELL_DIFFERENTIATION	11	0.645502	1.46372	0.0637207	0.155735	0.10149
GO_CHEMOKINE_C_C_MOTIF_LIGAND_5_PRODUCTION	10	0.659	1.46363	0.0639937	0.156227	0.101811
GO_ER_NUCLEUS_SIGNALING_PATHWAY	43	0.475463	1.46357	0.035348	0.10149	0.0661391
GO_RESPONSE_TO_LAMINAR_FLUID_SHEAR_STRESS	14	0.608903	1.46341	0.0600466	0.149478	0.0974125
GO_MUSCLE_CONTRACTION	323	0.356837	1.46267	0.000943841	0.00628992	0.00409904
GO_O_GLYCAN_PROCESSING	47	0.467182	1.46256	0.032826	0.0963537	0.0627921
GO_MYELOID_DENDRITIC_CELL_DIFFERENTIATION	15	0.598588	1.46216	0.0601942	0.149614	0.0975011
GO_REGULATION_OF_MUSCLE_ADAPTATION	83	0.423336	1.46191	0.0148267	0.0522628	0.0340588
GO_MONOSACCHARIDE_METABOLIC_PROCESS	138	0.392183	1.46171	0.00712952	0.0296794	0.0193416
GO_CELLULAR_METABOLIC_COMPOUND_SALVAGE	31	0.507638	1.46166	0.04705	0.125259	0.0816294
GO_REGULATION_OF_MUSCLE_SYSTEM_PROCESS	217	0.370839	1.46032	0.00343418	0.017043	0.0111067
GO_CELLULAR_RESPONSE_TO_HYDROGEN_PEROXIDE	84	0.421747	1.45994	0.0155136	0.0541212	0.0352699
GO_POSITIVE_REGULATION_OF_CHEMOKINE_SECRETION	13	0.617805	1.45986	0.0611176	0.151209	0.0985405
GO_EMBRYONIC_PLACENTA_DEVELOPMENT	81	0.424273	1.45983	0.0154942	0.0541121	0.035264
GO_REGULATION_OF_PHOSPHOLIPASE_ACTIVITY	63	0.441031	1.45958	0.027206	0.083365	0.0543276
GO_SOMATIC_DIVERSIFICATION_OF_IMMUNE_RECEPTORS_VIA_GERMLINE_RECOMBINATION_WITHIN_A_SINGLE_LOCUS	52	0.45694	1.45944	0.0322698	0.0951111	0.0619823
GO_REGULATION_OF_BONE_REMODELING	38	0.484949	1.45895	0.0432861	0.118053	0.0769335
GO_RETINOL_METABOLIC_PROCESS	28	0.51827	1.45886	0.0478073	0.126877	0.0826837
GO_MODIFIED_AMINO_ACID_BINDING	85	0.421235	1.45884	0.0141501	0.0503462	0.0328098
GO_NEGATIVE_REGULATION_OF_TRANSFERASE_ACTIVITY	254	0.364809	1.4586	0.00211073	0.0115196	0.00750713
GO_NEGATIVE_REGULATION_OF_PHOSPHORUS_METABOLIC_PROCESS	492	0.344339	1.45837	0.000151814	0.00209648	0.00136624
GO_POSITIVE_REGULATION_OF_OSTEOBLAST_DIFFERENTIATION	56	0.450153	1.45689	0.0302313	0.0903432	0.0588751
GO_INNER_DYNEIN_ARM_ASSEMBLY	10	0.655905	1.45676	0.0683389	0.164858	0.107435
GO_EXTRACELLULAR_MATRIX_ASSEMBLY	26	0.525906	1.456	0.0518841	0.134569	0.0876961
GO_MODULATION_OF_GROWTH_OF_SYMBIONT_INVOLVED_IN_INTERACTION_WITH_HOST	11	0.642028	1.45584	0.0686526	0.165033	0.107549
GO_POSITIVE_REGULATION_OF_GONAD_DEVELOPMENT	10	0.655456	1.45576	0.069524	0.166506	0.108509
GO_CARBON_NITROGEN_LYASE_ACTIVITY	13	0.615978	1.45555	0.0628638	0.154167	0.100468
GO_NUCLEOTIDE_SUGAR_BIOSYNTHETIC_PROCESS	22	0.547143	1.45529	0.0529434	0.136656	0.0890562
GO_VASCULAR_ENDOTHELIAL_GROWTH_FACTOR_RECEPTOR_BINDING	11	0.641704	1.45511	0.0694417	0.166371	0.108421
GO_CELLULAR_RESPONSE_TO_OSMOTIC_STRESS	34	0.494857	1.45474	0.044702	0.120705	0.0786613
GO_POSITIVE_REGULATION_OF_SUBSTRATE_ADHESION_DEPENDENT_CELL_SPREADING	31	0.504946	1.45391	0.0494772	0.130161	0.0848236
GO_POSITIVE_REGULATION_OF_SUPRAMOLECULAR_FIBER_ORGANIZATION	191	0.375018	1.45327	0.00532623	0.023767	0.0154885
GO_ELECTRON_TRANSPORT_CHAIN	167	0.38006	1.45297	0.00601202	0.0258633	0.0168547
GO_PHOSPHOLIPID_BINDING	392	0.349007	1.45292	0.000778089	0.00539386	0.00351509
GO_ESTABLISHMENT_OF_LYMPHOCYTE_POLARITY	10	0.653948	1.45241	0.0705116	0.168433	0.109765
GO_REGULATION_OF_CALCIUM_MEDIATED_SIGNALING	92	0.4131	1.45126	0.0138445	0.0494131	0.0322017
GO_NEGATIVE_REGULATION_OF_KERATINOCYTE_PROLIFERATION	11	0.639924	1.45107	0.0712172	0.16949	0.110454
GO_PLATELET_DERIVED_GROWTH_FACTOR_RECEPTOR_BINDING	13	0.613469	1.44962	0.0657742	0.159783	0.104128
GO_HOMEOSTASIS_OF_NUMBER_OF_CELLS	230	0.365971	1.44957	0.00326691	0.0164035	0.0106899
GO_POSITIVE_REGULATION_OF_PHOSPHATIDYLINOSITOL_3_KINASE_SIGNALING	77	0.425226	1.4495	0.019921	0.0657231	0.0428307
GO_RESPONSE_TO_ESTRADIOL	117	0.398369	1.44935	0.0121149	0.0447363	0.0291539
GO_AORTIC_VALVE_DEVELOPMENT	26	0.523466	1.44925	0.0539671	0.138576	0.0903075
GO_ENDOTHELIAL_CELL_DEVELOPMENT	55	0.449746	1.44917	0.0331875	0.0971046	0.0632815
GO_REGULATION_OF_THYMOCYTE_APOPTOTIC_PROCESS	13	0.613051	1.44863	0.0659682	0.160194	0.104396
GO_POSITIVE_REGULATION_OF_SMOOTH_MUSCLE_CELL_APOPTOTIC_PROCESS	14	0.602728	1.44857	0.067431	0.163131	0.10631
GO_ERYTHROCYTE_HOMEOSTASIS	109	0.400865	1.44821	0.0126232	0.0460679	0.0300217
GO_REGULATION_OF_PHOSPHATIDYLINOSITOL_3_KINASE_SIGNALING	108	0.401157	1.44809	0.0131193	0.0474653	0.0309323
GO_DISULFIDE_OXIDOREDUCTASE_ACTIVITY	36	0.486368	1.44802	0.0457565	0.122627	0.0799137
GO_PROTEIN_DISULFIDE_OXIDOREDUCTASE_ACTIVITY	20	0.555741	1.44781	0.0573394	0.144322	0.0940522
GO_PHOSPHATIDYLINOSITOL_3_KINASE_REGULATOR_ACTIVITY	16	0.58492	1.44781	0.0630578	0.154503	0.100687
GO_ORGANOPHOSPHATE_ESTER_TRANSPORT	102	0.405246	1.4471	0.013816	0.0494075	0.032198
GO_REGULATION_OF_LIPID_BIOSYNTHETIC_PROCESS	163	0.380048	1.44708	0.00587445	0.0254244	0.0165687
GO_REGULATION_OF_GLIAL_CELL_MIGRATION	14	0.601883	1.44653	0.068597	0.165022	0.107542
GO_VENTRICULAR_CARDIAC_MUSCLE_CELL_MEMBRANE_REPOLARIZATION	25	0.527034	1.44631	0.054732	0.140037	0.0912601
GO_OUTER_DYNEIN_ARM_ASSEMBLY	14	0.601776	1.44628	0.068597	0.165022	0.107542
GO_REGULATION_OF_KERATINOCYTE_PROLIFERATION	24	0.531622	1.44608	0.0551032	0.140652	0.0916605
GO_VINCULIN_BINDING	10	0.650847	1.44552	0.0744618	0.175332	0.114261
GO_RECEPTOR_METABOLIC_PROCESS	171	0.377099	1.44472	0.00551839	0.0243414	0.0158629
GO_POSITIVE_REGULATION_OF_FIBROBLAST_PROLIFERATION	49	0.457105	1.44469	0.0379216	0.106784	0.0695894
GO_REGULATION_OF_CELL_GROWTH_INVOLVED_IN_CARDIAC_MUSCLE_CELL_DEVELOPMENT	17	0.574247	1.44397	0.0627647	0.154041	0.100386
GO_REGULATION_OF_CELLULAR_AMINE_METABOLIC_PROCESS	73	0.426943	1.44394	0.0204778	0.067113	0.0437365
GO_WOUND_HEALING_SPREADING_OF_EPIDERMAL_CELLS	15	0.591111	1.44389	0.0683495	0.164858	0.107435
GO_SKELETAL_SYSTEM_DEVELOPMENT	473	0.342293	1.44385	0.000306044	0.00274885	0.00179138
GO_PLASMA_MEMBRANE_RECEPTOR_COMPLEX	182	0.374875	1.44379	0.00585382	0.0253692	0.0165327
GO_SEMI_LUNAR_VALVE_DEVELOPMENT	34	0.490778	1.44275	0.0496689	0.130611	0.0851174
GO_INTRACELLULAR_LIPID_TRANSPORT	39	0.477388	1.44228	0.0455132	0.122229	0.0796545
GO_TETRAPYRROLE_METABOLIC_PROCESS	25	0.525419	1.44188	0.0566325	0.143306	0.09339
GO_REGULATION_OF_POSITIVE_CHEMOTAXIS	24	0.530051	1.44181	0.0564287	0.142902	0.0931272
GO_AMIDE_BINDING	314	0.352469	1.44155	0.00220994	0.0119396	0.00778086
GO_GLYCEROLIPID_CATABOLIC_PROCESS	49	0.456016	1.44125	0.0386509	0.108175	0.0704961
GO_PROTEASOME_CORE_COMPLEX	16	0.582098	1.44082	0.0684905	0.164951	0.107496
GO_EPIDERMAL_GROWTH_FACTOR_RECEPTOR_SIGNALING_PATHWAY	106	0.400578	1.44056	0.013403	0.0483996	0.0315412
GO_PROTEIN_N_LINKED_GLYCOSYLATION	74	0.425095	1.44018	0.0217352	0.0702332	0.0457698
GO_OXYGEN_BINDING	30	0.503293	1.44015	0.0537514	0.138242	0.0900898
GO_REGULATION_OF_SUPEROXIDE_ANION_GENERATION	20	0.552394	1.43909	0.0598242	0.149097	0.0971643
GO_CELL_DIFFERENTIATION_INVOLVED_IN_METANEPHROS_DEVELOPMENT	23	0.535194	1.43894	0.0586788	0.146754	0.0956371
GO_HIGH_DENSITY_LIPOPROTEIN_PARTICLE_REMODELING	14	0.598695	1.43887	0.0717062	0.170339	0.111007
GO_POSITIVE_REGULATION_OF_ALCOHOL_BIOSYNTHETIC_PROCESS	21	0.547223	1.43886	0.0608445	0.150649	0.0981757
GO_POSITIVE_REGULATION_OF_PROTEIN_IMPORT	34	0.48928	1.43835	0.0516924	0.13445	0.0876191
GO_NEGATIVE_REGULATION_OF_EPITHELIAL_CELL_PROLIFERATION	109	0.398114	1.43828	0.0150441	0.0529131	0.0344826
GO_CELLULAR_RESPONSE_TO_FLUID_SHEAR_STRESS	18	0.565204	1.43827	0.0612206	0.151348	0.0986308
GO_AMELOGENESIS	18	0.565045	1.43786	0.0612206	0.151348	0.0986308
GO_REGULATION_OF_NECROTIC_CELL_DEATH	25	0.52389	1.43769	0.0573926	0.144322	0.0940522
GO_SOMATIC_DIVERSIFICATION_OF_IMMUNE_RECEPTORS	61	0.43682	1.43687	0.0343286	0.0993602	0.0647514
GO_POSITIVE_REGULATION_OF_LEUKOCYTE_DEGRANULATION	23	0.534292	1.43652	0.0600038	0.149429	0.0973807
GO_POSITIVE_REGULATION_OF_NEURON_DEATH	87	0.412962	1.43631	0.0178412	0.060536	0.0394503
GO_NEGATIVE_REGULATION_OF_ION_TRANSMEMBRANE_TRANSPORT	86	0.413437	1.43536	0.0180389	0.0610461	0.0397827
GO_REGULATION_OF_VIRAL_TRANSCRIPTION	63	0.433705	1.43533	0.0331126	0.0970042	0.0632161
GO_RELEASE_OF_CYTOCHROME_C_FROM_MITOCHONDRIA	56	0.443482	1.4353	0.0351484	0.101142	0.0659126
GO_REGULATION_OF_BIOMINERAL_TISSUE_DEVELOPMENT	74	0.423619	1.43518	0.0231723	0.0735845	0.0479538
GO_RESPIRATORY_SYSTEM_DEVELOPMENT	187	0.37108	1.43516	0.00682992	0.0287106	0.0187102
GO_AMINE_CATABOLIC_PROCESS	20	0.550778	1.43488	0.0621177	0.153037	0.0997316
GO_CLATHRIN_COATED_ENDOCYTIC_VESICLE_MEMBRANE	41	0.469417	1.43485	0.0455127	0.122229	0.0796545
GO_REGULATION_OF_VESICLE_MEDIATED_TRANSPORT	484	0.339482	1.43457	0.000458575	0.00367317	0.00239374
GO_POSITIVE_REGULATION_OF_CALCIUM_ION_TRANSMEMBRANE_TRANSPORT	62	0.434559	1.43376	0.0338588	0.0983984	0.0641246
GO_POLYSACCHARIDE_METABOLIC_PROCESS	97	0.405209	1.43356	0.0176803	0.0601217	0.0391803
GO_BILE_ACID_BIOSYNTHETIC_PROCESS	31	0.497661	1.43293	0.0563854	0.142849	0.0930922
GO_CELLULAR_RESPONSE_TO_ABIOTIC_STIMULUS	301	0.351677	1.4329	0.00269286	0.0140535	0.00915842
GO_REGULATION_OF_EPIDERMAL_GROWTH_FACTOR_ACTIVATED_RECEPTOR_ACTIVITY	24	0.526632	1.43251	0.0594584	0.148567	0.0968189
GO_MUCUS_SECRETION	10	0.644574	1.43159	0.0803871	0.185089	0.120619
GO_PROTEASOME_ACCESSORY_COMPLEX	24	0.526227	1.4314	0.0596478	0.14874	0.0969316
GO_NEGATIVE_REGULATION_OF_CELLULAR_RESPONSE_TO_TRANSFORMING_GROWTH_FACTOR_BETA_STIMULUS	74	0.422481	1.43132	0.0235315	0.0743952	0.0484821
GO_MEMBRANE_REPOLARIZATION_DURING_VENTRICULAR_CARDIAC_MUSCLE_CELL_ACTION_POTENTIAL	14	0.595361	1.43086	0.0746211	0.175607	0.11444
GO_CELLULAR_CARBOHYDRATE_CATABOLIC_PROCESS	37	0.478706	1.4308	0.0519912	0.134683	0.087771
GO_MOTILE_CILIUM_ASSEMBLY	18	0.562181	1.43057	0.0646642	0.157503	0.102642
GO_POSITIVE_REGULATION_OF_FATTY_ACID_TRANSPORT	13	0.605315	1.43035	0.0770276	0.179369	0.116892
GO_RESPONSE_TO_ANTINEOPLASTIC_AGENT	89	0.409836	1.43014	0.0189387	0.0633257	0.0412683
GO_NEGATIVE_REGULATION_OF_DNA_BINDING_TRANSCRIPTION_FACTOR_ACTIVITY	143	0.381549	1.43003	0.0106671	0.040842	0.0266161
GO_POSITIVE_REGULATION_OF_ACTIN_FILAMENT_POLYMERIZATION	93	0.406214	1.42991	0.0200604	0.0660418	0.0430384
GO_VITAMIN_D_METABOLIC_PROCESS	13	0.604977	1.42955	0.0772216	0.179663	0.117083
GO_NEGATIVE_REGULATION_OF_ORGANIC_ACID_TRANSPORT	17	0.568469	1.42945	0.0696958	0.166855	0.108737
GO_NEGATIVE_REGULATION_OF_CATION_CHANNEL_ACTIVITY	40	0.470301	1.429	0.048467	0.128246	0.0835758
GO_AMMONIUM_ION_METABOLIC_PROCESS	47	0.456362	1.42869	0.044746	0.120773	0.0787058
GO_CYSTEINE_TYPE_ENDOPEPTIDASE_ACTIVATOR_ACTIVITY_INVOLVED_IN_APOPTOTIC_PROCESS	14	0.594403	1.42856	0.0753984	0.176655	0.115123
GO_REGULATION_OF_DNA_TEMPLATED_TRANSCRIPTION_IN_RESPONSE_TO_STRESS	114	0.393061	1.42848	0.014438	0.0511162	0.0333116
GO_NEGATIVE_REGULATION_OF_CHEMOTAXIS	55	0.443205	1.4281	0.0384756	0.107837	0.0702753
GO_REGULATION_OF_T_CELL_CHEMOTAXIS	15	0.584574	1.42793	0.0772816	0.179738	0.117132
GO_RESPONSE_TO_CALCIUM_ION	140	0.382539	1.4272	0.0115863	0.0432806	0.0282053
GO_MAMMARY_GLAND_DEVELOPMENT	130	0.386048	1.42699	0.0138249	0.0494075	0.032198
GO_NEGATIVE_REGULATION_OF_INTRINSIC_APOPTOTIC_SIGNALING_PATHWAY_BY_P53_CLASS_MEDIATOR	21	0.542655	1.42685	0.0664107	0.161147	0.105017
GO_POSITIVE_REGULATION_OF_EPITHELIAL_CELL_PROLIFERATION	165	0.373876	1.42676	0.00903312	0.0357746	0.0233137
GO_ENZYME_ACTIVATOR_ACTIVITY	475	0.337913	1.42614	0.000458435	0.00367317	0.00239374
GO_POSITIVE_REGULATION_OF_B_CELL_DIFFERENTIATION	12	0.614986	1.42582	0.0795855	0.183637	0.119673
GO_EPIDERMAL_CELL_DIFFERENTIATION	177	0.370973	1.4257	0.00817621	0.0331788	0.0216221
GO_DEVELOPMENT_OF_PRIMARY_FEMALE_SEXUAL_CHARACTERISTICS	91	0.406433	1.42537	0.0200604	0.0660418	0.0430384
GO_NUCLEOSIDE_PHOSPHATE_METABOLIC_PROCESS	196	0.366743	1.425	0.00648811	0.027598	0.0179852
GO_DRUG_METABOLIC_PROCESS	297	0.350199	1.42456	0.00333175	0.01662	0.010831
GO_EXTRINSIC_COMPONENT_OF_PLASMA_MEMBRANE	152	0.37712	1.42445	0.0101386	0.0392146	0.0255555
GO_REGULATION_OF_ACTIN_FILAMENT_ORGANIZATION	241	0.357858	1.42403	0.00406504	0.0194061	0.0126467
GO_AMINE_BIOSYNTHETIC_PROCESS	21	0.541219	1.42308	0.0692898	0.16613	0.108265
GO_POSITIVE_REGULATION_OF_ION_TRANSPORT	246	0.35671	1.42262	0.00438098	0.0204891	0.0133524
GO_CELLULAR_CARBOHYDRATE_BIOSYNTHETIC_PROCESS	73	0.420572	1.42239	0.0273038	0.083493	0.054411
GO_ARACHIDONIC_ACID_METABOLIC_PROCESS	41	0.465329	1.42236	0.0484372	0.128246	0.0835758
GO_IRON_ION_TRANSMEMBRANE_TRANSPORT	17	0.565636	1.42232	0.0729688	0.172764	0.112588
GO_RUFFLE	162	0.374059	1.42231	0.00908021	0.0358752	0.0233793
GO_GROWTH_PLATE_CARTILAGE_MORPHOGENESIS	18	0.558772	1.4219	0.0681079	0.164522	0.107216
GO_POSITIVE_REGULATION_OF_REGULATORY_T_CELL_DIFFERENTIATION	11	0.626662	1.421	0.086013	0.19368	0.126218
GO_CELLULAR_RESPONSE_TO_ANTIBIOTIC	128	0.385554	1.42093	0.0142123	0.0505118	0.0329177
GO_BLEB_ASSEMBLY	11	0.626555	1.42076	0.0864076	0.194413	0.126696
GO_NEGATIVE_REGULATION_OF_VOLTAGE_GATED_POTASSIUM_CHANNEL_ACTIVITY	11	0.626313	1.42021	0.0869994	0.195491	0.127398
GO_AMINOPEPTIDASE_ACTIVITY	43	0.461337	1.42009	0.0492674	0.129715	0.0845329
GO_REGULATION_OF_RESPONSE_TO_ENDOPLASMIC_RETICULUM_STRESS	76	0.417301	1.41994	0.0267217	0.0822991	0.053633
GO_POSITIVE_REGULATION_OF_CELL_DIVISION	70	0.422586	1.41952	0.0296763	0.0891366	0.0580889
GO_CYTOPLASMIC_SIDE_OF_MEMBRANE	165	0.371898	1.41921	0.0102041	0.0393971	0.0256744
GO_EPITHELIAL_CELL_DIFFERENTIATION_INVOLVED_IN_KIDNEY_DEVELOPMENT	40	0.467042	1.4191	0.0514044	0.133949	0.0872922
GO_VESICLE_BUDDING_FROM_MEMBRANE	100	0.398422	1.41873	0.0205227	0.067226	0.0438101
GO_PEPTIDYL_PROLINE_HYDROXYLATION	10	0.638783	1.41873	0.0880901	0.197197	0.12851
GO_MORPHOGENESIS_OF_AN_EPITHELIUM	493	0.334858	1.41865	0.000607257	0.00451586	0.00294291
GO_POSITIVE_REGULATION_OF_CYSTEINE_TYPE_ENDOPEPTIDASE_ACTIVITY	131	0.383305	1.41859	0.015035	0.0529101	0.0344807
GO_POSITIVE_REGULATION_OF_PHOSPHOPROTEIN_PHOSPHATASE_ACTIVITY	17	0.564067	1.41838	0.0739315	0.174466	0.113697
GO_VENTRICULAR_CARDIAC_MUSCLE_CELL_ACTION_POTENTIAL	33	0.486268	1.41806	0.0630781	0.154503	0.100687
GO_HEPATOCYTE_APOPTOTIC_PROCESS	12	0.611485	1.41771	0.0840829	0.190533	0.124167
GO_NONRIBOSOMAL_PEPTIDE_BIOSYNTHETIC_PROCESS	17	0.563521	1.417	0.0754717	0.176741	0.115179
GO_CELLULAR_COPPER_ION_HOMEOSTASIS	14	0.589213	1.41609	0.0808395	0.185652	0.120987
GO_VASCULOGENESIS	71	0.420562	1.41574	0.0299444	0.0896106	0.0583978
GO_POSITIVE_REGULATION_OF_T_CELL_RECEPTOR_SIGNALING_PATHWAY	11	0.624288	1.41562	0.0891695	0.198634	0.129447
GO_SEROTONIN_TRANSPORT	15	0.579367	1.41521	0.0825243	0.188126	0.122599
GO_CELLULAR_RESPONSE_TO_REACTIVE_NITROGEN_SPECIES	17	0.562798	1.41519	0.0762418	0.178091	0.116059
GO_RESPONSE_TO_TEMPERATURE_STIMULUS	226	0.357788	1.41429	0.00623462	0.0266607	0.0173743
GO_LATE_ENDOSOME	230	0.357014	1.41409	0.00555374	0.0244638	0.0159427
GO_NEGATIVE_REGULATION_OF_VIRAL_RELEASE_FROM_HOST_CELL	14	0.588026	1.41323	0.0823941	0.188029	0.122535
GO_LONG_CHAIN_FATTY_ACID_COA_LIGASE_ACTIVITY	13	0.598058	1.4132	0.0863407	0.19435	0.126654
GO_I_BAND	130	0.382223	1.41285	0.0157023	0.0547203	0.0356603
GO_COP9_SIGNALOSOME	33	0.48427	1.41224	0.0651128	0.158356	0.103198
GO_INTRINSIC_COMPONENT_OF_GOLGI_MEMBRANE	59	0.431335	1.41192	0.0394619	0.110034	0.0717072
GO_NEGATIVE_REGULATION_OF_MACROPHAGE_DERIVED_FOAM_CELL_DIFFERENTIATION	10	0.635699	1.41188	0.0902627	0.200515	0.130672
GO_NEGATIVE_REGULATION_OF_EXTRACELLULAR_MATRIX_ORGANIZATION	12	0.608896	1.4117	0.0864294	0.194413	0.126696
GO_FIBROBLAST_PROLIFERATION	80	0.411246	1.41108	0.0288564	0.087412	0.056965
GO_PATHWAY_RESTRICTED_SMAD_PROTEIN_PHOSPHORYLATION	60	0.430347	1.41093	0.0402299	0.111673	0.0727752
GO_MONOCYTE_CHEMOTACTIC_PROTEIN_1_PRODUCTION	11	0.62219	1.41086	0.0913395	0.202239	0.131796
GO_RESPONSE_TO_STARVATION	173	0.367733	1.41015	0.0106827	0.0408773	0.0266391
GO_REGULATION_OF_RELEASE_OF_CYTOCHROME_C_FROM_MITOCHONDRIA	45	0.454197	1.41012	0.0518068	0.134515	0.0876612
GO_VITAMIN_CATABOLIC_PROCESS	11	0.62184	1.41007	0.0915368	0.202576	0.132016
GO_RETINA_HOMEOSTASIS	56	0.435683	1.41006	0.0437079	0.118818	0.0774314
GO_PHOSPHOLIPID_HOMEOSTASIS	10	0.634815	1.40991	0.0908552	0.201553	0.131349
GO_EPITHELIAL_CELL_DEVELOPMENT	184	0.36559	1.40987	0.00969089	0.0378239	0.0246492
GO_INDUCTION_OF_POSITIVE_CHEMOTAXIS	12	0.607958	1.40953	0.0879937	0.197197	0.12851
GO_COFACTOR_BIOSYNTHETIC_PROCESS	192	0.363597	1.40932	0.00816123	0.0331547	0.0216064
GO_NEGATIVE_REGULATION_OF_KIDNEY_DEVELOPMENT	15	0.576904	1.40919	0.0852427	0.192416	0.125394
GO_REGULATION_OF_SMOOTH_MUSCLE_CONTRACTION	55	0.437068	1.40832	0.0448578	0.121024	0.0788693
GO_POSITIVE_REGULATION_OF_PROTEIN_LOCALIZATION_TO_CELL_SURFACE	17	0.560027	1.40822	0.0808625	0.185652	0.120987
GO_MORPHOGENESIS_OF_A_BRANCHING_STRUCTURE	190	0.36327	1.40796	0.00780342	0.0319682	0.0208332
GO_MATURE_B_CELL_DIFFERENTIATION_INVOLVED_IN_IMMUNE_RESPONSE	17	0.559591	1.40712	0.0808625	0.185652	0.120987
GO_CLATHRIN_COATED_VESICLE	176	0.366215	1.40699	0.0100067	0.0387977	0.0252838
GO_POSITIVE_REGULATION_OF_HETEROTYPIC_CELL_CELL_ADHESION	12	0.606673	1.40655	0.0889715	0.198328	0.129247
GO_MAINTENANCE_OF_PROTEIN_LOCALIZATION_IN_ORGANELLE	39	0.465558	1.40654	0.0578589	0.145324	0.0947053
GO_PROTEIN_BINDING_INVOLVED_IN_HETEROTYPIC_CELL_CELL_ADHESION	13	0.595158	1.40635	0.0900272	0.200199	0.130466
GO_POSITIVE_REGULATION_OF_CALCIUM_MEDIATED_SIGNALING	41	0.460074	1.40629	0.0541035	0.138703	0.0903904
GO_POSITIVE_REGULATION_OF_PHOSPHOLIPID_BIOSYNTHETIC_PROCESS	10	0.633016	1.40592	0.0942129	0.206793	0.134764
GO_REGULATION_OF_CARDIAC_MUSCLE_CONTRACTION_BY_REGULATION_OF_THE_RELEASE_OF_SEQUESTERED_CALCIUM_ION	21	0.534623	1.40573	0.0779271	0.180782	0.117813
GO_CELLULAR_RESPONSE_TO_PEPTIDE	341	0.341463	1.40533	0.0031412	0.0158786	0.0103478
GO_POSITIVE_REGULATION_OF_PROTEIN_LOCALIZATION_TO_MEMBRANE	110	0.388364	1.40414	0.0202527	0.0665107	0.043344
GO_NATURAL_KILLER_CELL_DIFFERENTIATION	19	0.544506	1.4038	0.0767322	0.178977	0.116636
GO_POSITIVE_REGULATION_OF_PROTEIN_BINDING	89	0.402217	1.40355	0.0255494	0.0792955	0.0516756
GO_PROTEIN_TYROSINE_KINASE_BINDING	78	0.410808	1.40337	0.0312891	0.0926872	0.0604027
GO_PROTEIN_LOCALIZATION_TO_CELL_SURFACE	60	0.427829	1.40268	0.0427443	0.116988	0.0762392
GO_GRANULOCYTE_DIFFERENTIATION	31	0.487074	1.40245	0.0688947	0.165491	0.107848
GO_PEPTIDYL_TYROSINE_AUTOPHOSPHORYLATION	35	0.47383	1.40104	0.0660029	0.160218	0.104412
GO_POSITIVE_REGULATION_OF_CELLULAR_PROTEIN_CATABOLIC_PROCESS	137	0.376059	1.401	0.0179722	0.0609035	0.0396898
GO_REGULATION_OF_EPITHELIAL_CELL_DIFFERENTIATION_INVOLVED_IN_KIDNEY_DEVELOPMENT	17	0.557091	1.40083	0.0829804	0.188698	0.122972
GO_REGULATION_OF_PROTEIN_LOCALIZATION_TO_MEMBRANE	166	0.36655	1.40056	0.0138495	0.0494131	0.0322017
GO_GLYCEROLIPID_BIOSYNTHETIC_PROCESS	208	0.357297	1.40019	0.00855404	0.0343221	0.0223671
GO_ORGANOPHOSPHATE_METABOLIC_PROCESS	469	0.331971	1.40019	0.00091631	0.00613189	0.00399605
GO_DNA_DAMAGE_RESPONSE_SIGNAL_TRANSDUCTION_BY_P53_CLASS_MEDIATOR	100	0.393118	1.39984	0.0249079	0.0777919	0.0506957
GO_CELLULAR_MODIFIED_AMINO_ACID_METABOLIC_PROCESS	34	0.476175	1.39983	0.0682487	0.164778	0.107383
GO_REGULATION_OF_CATECHOLAMINE_METABOLIC_PROCESS	17	0.556609	1.39962	0.0831729	0.188936	0.123126
GO_WNT_ACTIVATED_RECEPTOR_ACTIVITY	17	0.556167	1.39851	0.083558	0.189476	0.123479
GO_REGULATION_OF_HORMONE_BIOSYNTHETIC_PROCESS	26	0.505141	1.39851	0.0747964	0.175607	0.11444
GO_APICAL_JUNCTION_ASSEMBLY	55	0.433981	1.39837	0.0474106	0.126011	0.0821193
GO_CARTILAGE_MORPHOGENESIS	27	0.500913	1.39828	0.0738572	0.174463	0.113695
GO_POSITIVE_REGULATION_OF_ACTIN_CYTOSKELETON_REORGANIZATION	18	0.549392	1.39803	0.0782476	0.181329	0.118169
GO_NEGATIVE_REGULATION_OF_REGULATED_SECRETORY_PATHWAY	23	0.51984	1.39766	0.0770396	0.179369	0.116892
GO_TRANSFERASE_ACTIVITY_TRANSFERRING_HEXOSYL_GROUPS	178	0.363481	1.39757	0.012016	0.0444731	0.0289824
GO_ADHERENS_JUNCTION_ORGANIZATION	133	0.376904	1.39746	0.0182625	0.0616731	0.0401913
GO_LONG_CHAIN_FATTY_ACID_TRANSPORTER_ACTIVITY	10	0.629159	1.39735	0.0997432	0.215552	0.140472
GO_REGULATION_OF_ENDOCRINE_PROCESS	39	0.462341	1.39682	0.0620969	0.153037	0.0997316
GO_CELL_DIFFERENTIATION_INVOLVED_IN_KIDNEY_DEVELOPMENT	49	0.441928	1.39673	0.05433	0.139175	0.0906978
GO_AUTOPHAGOSOME_MEMBRANE	30	0.488047	1.39652	0.0726017	0.172212	0.112228
GO_GERMINAL_CENTER_FORMATION	15	0.571679	1.39643	0.0916505	0.202577	0.132016
GO_EXOCRINE_SYSTEM_DEVELOPMENT	46	0.447182	1.39637	0.056583	0.143237	0.0933452
GO_REGULATION_OF_NITRIC_OXIDE_SYNTHASE_ACTIVITY	42	0.455595	1.39629	0.0583181	0.146022	0.0951601
GO_CELLULAR_PROTEIN_CONTAINING_COMPLEX_LOCALIZATION	24	0.513264	1.39614	0.074039	0.174656	0.113821
GO_POSITIVE_REGULATION_OF_VACUOLE_ORGANIZATION	14	0.580882	1.39606	0.0890012	0.198328	0.129247
GO_REGULATION_OF_FERTILIZATION	17	0.555185	1.39604	0.0847131	0.191422	0.124747
GO_NEGATIVE_REGULATION_OF_TOLL_LIKE_RECEPTOR_SIGNALING_PATHWAY	34	0.474686	1.39545	0.0708241	0.169054	0.11017
GO_NEGATIVE_REGULATION_OF_TYPE_2_IMMUNE_RESPONSE	11	0.615287	1.39521	0.0988361	0.214118	0.139537
GO_MUCOPOLYSACCHARIDE_METABOLIC_PROCESS	19	0.541139	1.39512	0.081695	0.186765	0.121711
GO_GLUCAN_CATABOLIC_PROCESS	21	0.530481	1.39484	0.0823417	0.187976	0.122501
GO_AXONEME_ASSEMBLY	45	0.449242	1.39474	0.0558628	0.141916	0.0924842
GO_RESPONSE_TO_COLD	47	0.445198	1.39374	0.0581331	0.145729	0.0949691
GO_POSITIVE_REGULATION_OF_RELEASE_OF_CYTOCHROME_C_FROM_MITOCHONDRIA	30	0.487016	1.39357	0.0748414	0.175648	0.114467
GO_CELLULAR_RESPONSE_TO_GROWTH_HORMONE_STIMULUS	18	0.546929	1.39176	0.0811173	0.185972	0.121195
GO_NUCLEOSIDE_PHOSPHATE_BIOSYNTHETIC_PROCESS	235	0.350469	1.39128	0.00717547	0.0298464	0.0194504
GO_LACTATION	40	0.457878	1.39126	0.0622361	0.153211	0.0998452
GO_VESICLE_TARGETING	92	0.39598	1.39112	0.0282215	0.085862	0.0559549
GO_REGULATION_OF_BONE_MINERALIZATION	62	0.421588	1.39097	0.0487281	0.128768	0.0839163
GO_NEGATIVE_REGULATION_OF_ENDOPLASMIC_RETICULUM_UNFOLDED_PROTEIN_RESPONSE	10	0.62619	1.39076	0.106459	0.225598	0.147019
GO_KINASE_ACTIVATOR_ACTIVITY	78	0.407116	1.39075	0.0352226	0.10122	0.0659633
GO_NEGATIVE_REGULATION_OF_MUSCLE_CONTRACTION	21	0.528891	1.39066	0.0854127	0.192665	0.125556
GO_PROTEIN_DEMANNOSYLATION	20	0.533723	1.39045	0.0846713	0.191422	0.124747
GO_RESPONSE_TO_ANGIOTENSIN	24	0.511099	1.39025	0.0776368	0.180303	0.117501
GO_REGULATION_OF_ORGANIC_ACID_TRANSPORT	48	0.441746	1.39022	0.0571272	0.144129	0.0939267
GO_EXCRETION	54	0.433485	1.38955	0.0527089	0.136174	0.0887421
GO_RETINOIC_ACID_BINDING	14	0.578084	1.38934	0.0928877	0.204582	0.133322
GO_FAD_BINDING	27	0.4977	1.38931	0.0799018	0.184235	0.120063
GO_REGULATION_OF_CHEMOKINE_C_X_C_MOTIF_LIGAND_2_PRODUCTION	10	0.625462	1.38914	0.107644	0.227362	0.148168
GO_TOOTH_MINERALIZATION	17	0.552417	1.38908	0.0879861	0.197197	0.12851
GO_PHAGOLYSOSOME_ASSEMBLY	12	0.599054	1.38888	0.0981619	0.213228	0.138957
GO_RESPONSE_TO_LEUKEMIA_INHIBITORY_FACTOR	93	0.394534	1.38879	0.0292917	0.0883552	0.0575796
GO_CARBOHYDRATE_DERIVATIVE_TRANSPORT	65	0.416699	1.38772	0.0445199	0.120365	0.0784396
GO_SEQUESTERING_OF_CALCIUM_ION	120	0.379777	1.3875	0.0206079	0.0672997	0.0438581
GO_PROTEIN_HOMOTETRAMERIZATION	79	0.405416	1.38741	0.0364611	0.103944	0.0677386
GO_NUCLEOBASE_CONTAINING_SMALL_MOLECULE_METABOLIC_PROCESS	323	0.338462	1.38736	0.00519113	0.0233293	0.0152033
GO_REGULATION_OF_METAL_ION_TRANSPORT	346	0.336674	1.3871	0.00360898	0.0177013	0.0115356
GO_MEMBRANE_PROTEIN_INTRACELLULAR_DOMAIN_PROTEOLYSIS	18	0.544941	1.3867	0.0830304	0.188745	0.123002
GO_LATERAL_MESODERM_DEVELOPMENT	14	0.57687	1.38642	0.0946366	0.20714	0.134989
GO_TRANSMEMBRANE_RECEPTOR_PROTEIN_SERINE_THREONINE_KINASE_SIGNALING_PATHWAY	308	0.339588	1.38633	0.00490351	0.0223328	0.0145539
GO_REGULATION_OF_ANATOMICAL_STRUCTURE_SIZE	463	0.328668	1.38585	0.00106577	0.00693992	0.00452263
GO_REGULATION_OF_MEMBRANE_INVAGINATION	15	0.567071	1.38517	0.0982524	0.213305	0.139007
GO_REGULATION_OF_PROTEIN_LOCALIZATION_TO_CELL_PERIPHERY	104	0.386682	1.38511	0.0268153	0.0824691	0.0537437
GO_GLIAL_CELL_MIGRATION	47	0.442441	1.38511	0.0601504	0.149563	0.0974678
GO_CELLULAR_KETONE_BODY_METABOLIC_PROCESS	10	0.623609	1.38503	0.109224	0.229488	0.149553
GO_POSITIVE_REGULATION_OF_REGULATED_SECRETORY_PATHWAY	51	0.434788	1.38389	0.0580186	0.145588	0.0948774
GO_POSITIVE_REGULATION_OF_PROTEIN_DEPHOSPHORYLATION	39	0.458033	1.38381	0.067072	0.162507	0.105903
GO_SH3_SH2_ADAPTOR_ACTIVITY	53	0.432255	1.38356	0.056918	0.143859	0.0937504
GO_MRNA_TRANSCRIPTION	25	0.504044	1.38322	0.0822881	0.18792	0.122465
GO_LEUKOCYTE_ADHESION_TO_VASCULAR_ENDOTHELIAL_CELL	33	0.474101	1.38258	0.0769515	0.179294	0.116843
GO_NEGATIVE_REGULATION_OF_ENDOPLASMIC_RETICULUM_STRESS_INDUCED_INTRINSIC_APOPTOTIC_SIGNALING_PATHWAY	16	0.558491	1.38239	0.0944897	0.20714	0.134989
GO_ORGAN_GROWTH	171	0.360753	1.3821	0.0172241	0.0589076	0.0383891
GO_RESPONSE_TO_PEPTIDE_HORMONE	384	0.332301	1.38192	0.00264798	0.0138981	0.00905716
GO_TIGHT_JUNCTION_ORGANIZATION	51	0.434098	1.38169	0.0594782	0.148567	0.0968189
GO_POSITIVE_REGULATION_OF_SMOOTH_MUSCLE_CELL_DIFFERENTIATION	13	0.584381	1.38088	0.101087	0.217561	0.141781
GO_ETHER_METABOLIC_PROCESS	11	0.60875	1.38038	0.105741	0.224517	0.146314
GO_CELL_DEATH_IN_RESPONSE_TO_OXIDATIVE_STRESS	74	0.407314	1.37994	0.0380816	0.107065	0.0697724
GO_POSITIVE_REGULATION_OF_CYTOSOLIC_CALCIUM_ION_CONCENTRATION_INVOLVED_IN_PHOSPHOLIPASE_C_ACTIVATING_G_PROTEIN_COUPLED_SIGNALING_PATHWAY	29	0.485428	1.37975	0.0826338	0.188176	0.122631
GO_INSULIN_LIKE_GROWTH_FACTOR_RECEPTOR_SIGNALING_PATHWAY	30	0.482162	1.37968	0.0821202	0.187603	0.122258
GO_REGULATION_OF_HORMONE_METABOLIC_PROCESS	36	0.463278	1.37927	0.0747232	0.175607	0.11444
GO_AXONEMAL_DYNEIN_COMPLEX	18	0.541987	1.37918	0.0878133	0.196976	0.128366
GO_COENZYME_BIOSYNTHETIC_PROCESS	133	0.371972	1.37917	0.0216761	0.0700772	0.0456682
GO_HEART_VALVE_DEVELOPMENT	52	0.431807	1.37917	0.0596171	0.14874	0.0969316
GO_POSITIVE_REGULATION_OF_STRESS_ACTIVATED_PROTEIN_KINASE_SIGNALING_CASCADE	146	0.366937	1.37911	0.0187595	0.062857	0.0409629
GO_CHEMOKINE_C_X_C_MOTIF_LIGAND_2_PRODUCTION	12	0.594715	1.37882	0.105984	0.224814	0.146507
GO_POSITIVE_REGULATION_OF_INTERLEUKIN_13_PRODUCTION	13	0.583465	1.37872	0.101863	0.218786	0.14258
GO_RESPONSE_TO_IONIZING_RADIATION	139	0.369635	1.37871	0.0203839	0.0668733	0.0435802
GO_DYNEIN_COMPLEX	49	0.436134	1.37841	0.0603464	0.149867	0.0976661
GO_MANGANESE_ION_BINDING	58	0.422496	1.37824	0.0558458	0.141916	0.0924842
GO_ORGANIC_ACID_BINDING	185	0.357053	1.37777	0.0157138	0.0547306	0.035667
GO_POSITIVE_REGULATION_OF_INTRACELLULAR_PROTEIN_TRANSPORT	136	0.369923	1.37771	0.0230743	0.0734219	0.0478479
GO_POSITIVE_REGULATION_OF_JNK_CASCADE	123	0.375532	1.37746	0.0230043	0.0733041	0.0477711
GO_REGULATION_OF_STRIATED_MUSCLE_CONTRACTION	86	0.396738	1.37738	0.0350063	0.100778	0.0656753
GO_CELLULAR_LIPID_CATABOLIC_PROCESS	184	0.357135	1.37726	0.0160401	0.0555504	0.0362013
GO_PHOSPHATIDYLINOSITOL_3_KINASE_SIGNALING	131	0.372093	1.3771	0.0232359	0.073714	0.0480382
GO_POSITIVE_REGULATION_OF_EXTRACELLULAR_MATRIX_ORGANIZATION	18	0.541138	1.37702	0.0893438	0.198885	0.12961
GO_NEGATIVE_REGULATION_OF_INCLUSION_BODY_ASSEMBLY	10	0.619916	1.37682	0.113569	0.235854	0.153702
GO_POSITIVE_REGULATION_OF_LYMPHOCYTE_APOPTOTIC_PROCESS	15	0.563548	1.37657	0.103301	0.220796	0.143889
GO_ERBB_SIGNALING_PATHWAY	128	0.373515	1.37656	0.0234589	0.0742503	0.0483877
GO_RESPONSE_TO_X_RAY	31	0.478059	1.37649	0.0808439	0.185652	0.120987
GO_POSITIVE_REGULATION_OF_GTPASE_ACTIVITY	374	0.331564	1.37643	0.00357921	0.0175687	0.0114492
GO_ESTABLISHMENT_OF_ENDOTHELIAL_BARRIER	38	0.457462	1.37626	0.0716522	0.170273	0.110964
GO_LIVER_REGENERATION	31	0.477824	1.37581	0.0810306	0.185906	0.121152
GO_ACID_THIOL_LIGASE_ACTIVITY	26	0.496795	1.37541	0.0880515	0.197197	0.12851
GO_NEGATIVE_REGULATION_OF_PEPTIDYL_SERINE_PHOSPHORYLATION	24	0.505583	1.37525	0.0859686	0.193647	0.126197
GO_POSITIVE_REGULATION_OF_DNA_DAMAGE_RESPONSE_SIGNAL_TRANSDUCTION_BY_P53_CLASS_MEDIATOR	14	0.572178	1.37514	0.104353	0.22242	0.144948
GO_POSITIVE_REGULATION_OF_PHAGOCYTOSIS_ENGULFMENT	12	0.593062	1.37499	0.107743	0.227423	0.148208
GO_NEGATIVE_REGULATION_OF_SINGLE_STRANDED_VIRAL_RNA_REPLICATION_VIA_DOUBLE_STRANDED_DNA_INTERMEDIATE	11	0.606266	1.37475	0.108897	0.229174	0.149349
GO_POSITIVE_REGULATION_OF_CELLULAR_PROTEIN_LOCALIZATION	295	0.338327	1.37418	0.00589266	0.025486	0.0166088
GO_MANNOSIDASE_ACTIVITY	15	0.562277	1.37346	0.103689	0.221388	0.144275
GO_POSITIVE_REGULATION_OF_CYTOKINE_PRODUCTION_INVOLVED_IN_INFLAMMATORY_RESPONSE	14	0.571363	1.37319	0.104742	0.22284	0.145221
GO_ENAMEL_MINERALIZATION	11	0.60554	1.37311	0.109292	0.229488	0.149553
GO_STEROL_TRANSPORTER_ACTIVITY	31	0.47681	1.37289	0.0830844	0.188802	0.123039
GO_NEGATIVE_REGULATION_OF_CALCINEURIN_MEDIATED_SIGNALING	15	0.561936	1.37263	0.103883	0.221673	0.144461
GO_LONG_CHAIN_FATTY_ACYL_COA_BIOSYNTHETIC_PROCESS	17	0.545785	1.3724	0.09665	0.210635	0.137267
GO_CHONDROCYTE_DIFFERENTIATION	110	0.379373	1.37163	0.0289077	0.0875251	0.0570387
GO_REGULATION_OF_LIPID_KINASE_ACTIVITY	57	0.421962	1.37157	0.0570342	0.144062	0.0938827
GO_REPRODUCTIVE_SYSTEM_DEVELOPMENT	384	0.32975	1.37131	0.00373832	0.0181696	0.0118409
GO_CELLULAR_RESPONSE_TO_CORTICOSTEROID_STIMULUS	59	0.418898	1.37121	0.055426	0.14129	0.0920765
GO_MUSCLE_ADAPTATION	108	0.379841	1.37115	0.0319351	0.0942583	0.0614266
GO_EPITHELIAL_CELL_MORPHOGENESIS	32	0.473083	1.37107	0.0819246	0.187223	0.12201
GO_REGULATION_OF_HETEROTYPIC_CELL_CELL_ADHESION	20	0.525882	1.37003	0.095948	0.209508	0.136533
GO_REGULATION_OF_VENTRICULAR_CARDIAC_MUSCLE_CELL_ACTION_POTENTIAL	16	0.553242	1.3694	0.101475	0.218196	0.142195
GO_DEATH_RECEPTOR_BINDING	14	0.56936	1.36837	0.108434	0.228463	0.148886
GO_ACTIN_FILAMENT_POLYMERIZATION	165	0.358517	1.36815	0.0205754	0.0672997	0.0438581
GO_NEGATIVE_REGULATION_OF_INTERLEUKIN_10_PRODUCTION	15	0.55961	1.36695	0.107573	0.227286	0.148119
GO_RESPONSE_TO_MACROPHAGE_COLONY_STIMULATING_FACTOR	12	0.589311	1.3663	0.112632	0.234539	0.152845
GO_REGULATION_OF_BLOOD_CIRCULATION	261	0.340459	1.36618	0.00903809	0.0357746	0.0233137
GO_VITAMIN_TRANSMEMBRANE_TRANSPORTER_ACTIVITY	21	0.519551	1.3661	0.0982726	0.213305	0.139007
GO_PROTEIN_DISULFIDE_ISOMERASE_ACTIVITY	12	0.589215	1.36607	0.112632	0.234539	0.152845
GO_ENDOPLASMIC_RETICULUM_TO_GOLGI_VESICLE_MEDIATED_TRANSPORT	197	0.351213	1.36558	0.0164945	0.0568654	0.0370583
GO_RESPONSE_TO_ETHANOL	118	0.374822	1.36535	0.0261246	0.0807304	0.0526107
GO_REGULATION_OF_VIRAL_INDUCED_CYTOPLASMIC_PATTERN_RECOGNITION_RECEPTOR_SIGNALING_PATHWAY	16	0.551559	1.36523	0.103415	0.220966	0.144
GO_PHAGOSOME_MATURATION	42	0.445459	1.36522	0.071298	0.169619	0.110538
GO_ADP_BINDING	35	0.461664	1.36506	0.0825959	0.18816	0.122621
GO_CLATHRIN_COATED_ENDOCYTIC_VESICLE	58	0.418411	1.36491	0.0605296	0.150216	0.0978934
GO_CELL_AGING	101	0.382714	1.36407	0.0334735	0.0976311	0.0636246
GO_INTRINSIC_COMPONENT_OF_ORGANELLE_MEMBRANE	356	0.33028	1.36374	0.00424328	0.0200196	0.0130464
GO_CELLULAR_MODIFIED_AMINO_ACID_CATABOLIC_PROCESS	22	0.512691	1.36366	0.0946101	0.20714	0.134989
GO_PROTEIN_SERINE_THREONINE_KINASE_ACTIVATOR_ACTIVITY	27	0.488355	1.36323	0.0921798	0.20358	0.132669
GO_COPI_COATED_VESICLE_MEMBRANE	17	0.542083	1.3631	0.101463	0.218196	0.142195
GO_NEGATIVE_REGULATION_OF_MUSCLE_CELL_APOPTOTIC_PROCESS	34	0.463665	1.36305	0.0844371	0.191066	0.124515
GO_CALCIUM_ION_IMPORT	69	0.40621	1.36219	0.0519784	0.134683	0.087771
GO_SULFUR_COMPOUND_METABOLIC_PROCESS	178	0.354033	1.36124	0.0185247	0.0623949	0.0406617
GO_RESPONSE_TO_HEAT	165	0.356642	1.36099	0.0217464	0.0702341	0.0457704
GO_REGULATION_OF_OXIDATIVE_STRESS_INDUCED_INTRINSIC_APOPTOTIC_SIGNALING_PATHWAY	24	0.500274	1.36081	0.0927855	0.204516	0.13328
GO_POSITIVE_REGULATION_OF_EXOCYTOSIS	81	0.395275	1.36006	0.0454141	0.122115	0.0795807
GO_STRIATED_MUSCLE_CELL_DIFFERENTIATION	245	0.340968	1.35943	0.0121733	0.0449006	0.029261
GO_NEGATIVE_REGULATION_OF_G_PROTEIN_COUPLED_RECEPTOR_SIGNALING_PATHWAY	44	0.439115	1.35882	0.0738428	0.174463	0.113695
GO_CARDIOCYTE_DIFFERENTIATION	136	0.364812	1.35868	0.0269766	0.0828071	0.053964
GO_HEAT_SHOCK_PROTEIN_BINDING	113	0.374383	1.35862	0.0297013	0.0891366	0.0580889
GO_NEGATIVE_REGULATION_OF_MYELOID_CELL_DIFFERENTIATION	81	0.394838	1.35855	0.0455922	0.12239	0.0797595
GO_HORMONE_BIOSYNTHETIC_PROCESS	75	0.399924	1.35824	0.04614	0.12351	0.0804897
GO_POSITIVE_REGULATION_OF_COLLAGEN_BIOSYNTHETIC_PROCESS	20	0.52103	1.35739	0.102829	0.220372	0.143613
GO_REGULATION_OF_PROTEIN_TYROSINE_KINASE_ACTIVITY	79	0.396594	1.35722	0.0489723	0.129202	0.0841987
GO_AROMATASE_ACTIVITY	14	0.564682	1.35713	0.115818	0.239291	0.155942
GO_INDOLE_CONTAINING_COMPOUND_METABOLIC_PROCESS	19	0.526364	1.35703	0.102882	0.220413	0.14364
GO_ACTIVATED_T_CELL_PROLIFERATION	36	0.455743	1.35684	0.0856089	0.19304	0.125801
GO_CHONDROCYTE_DEVELOPMENT	44	0.438405	1.35662	0.0747612	0.175607	0.11444
GO_HEART_TRABECULA_FORMATION	12	0.584891	1.35605	0.120454	0.246809	0.160842
GO_REGULATION_OF_CELLULAR_CARBOHYDRATE_METABOLIC_PROCESS	103	0.378912	1.35562	0.0341107	0.0989963	0.0645143
GO_ANATOMICAL_STRUCTURE_HOMEOSTASIS	382	0.326069	1.35515	0.00530421	0.0237052	0.0154483
GO_STEROID_METABOLIC_PROCESS	261	0.337702	1.35512	0.0108134	0.0411855	0.0268399
GO_AMYLOID_BETA_BINDING	75	0.398998	1.35509	0.0472172	0.125598	0.0818501
GO_NEGATIVE_REGULATION_OF_POTASSIUM_ION_TRANSPORT	30	0.473497	1.35489	0.098171	0.213228	0.138957
GO_ISOMERASE_ACTIVITY	130	0.366541	1.35488	0.0298686	0.0895084	0.0583312
GO_GROWTH_PLATE_CARTILAGE_CHONDROCYTE_DIFFERENTIATION	23	0.50392	1.35486	0.0995646	0.215239	0.140268
GO_POSITIVE_REGULATION_OF_FIBROBLAST_MIGRATION	12	0.584261	1.35459	0.120845	0.247514	0.161301
GO_POSITIVE_REGULATION_OF_STEROL_TRANSPORT	21	0.514899	1.35387	0.104798	0.222887	0.145252
GO_PROTEIN_HOMOTRIMERIZATION	31	0.470089	1.35354	0.0946602	0.20714	0.134989
GO_FIBROBLAST_MIGRATION	39	0.447933	1.35329	0.0788649	0.182366	0.118845
GO_NEGATIVE_REGULATION_OF_SMALL_GTPASE_MEDIATED_SIGNAL_TRANSDUCTION	55	0.419973	1.35324	0.0672867	0.162914	0.106169
GO_REGULATION_OF_THE_FORCE_OF_HEART_CONTRACTION	24	0.497373	1.35292	0.0975194	0.212027	0.138175
GO_PROTEIN_LOCALIZATION_TO_PLASMA_MEMBRANE	239	0.339963	1.35284	0.0151023	0.0530599	0.0345783
GO_POSITIVE_REGULATION_OF_SUPEROXIDE_ANION_GENERATION	16	0.546258	1.35211	0.112922	0.234965	0.153123
GO_CALCIUM_INDEPENDENT_CELL_CELL_ADHESION_VIA_PLASMA_MEMBRANE_CELL_ADHESION_MOLECULES	19	0.524355	1.35185	0.105554	0.224273	0.146155
GO_NEGATIVE_REGULATION_OF_CALCIUM_ION_TRANSPORT	53	0.422302	1.3517	0.068265	0.164778	0.107383
GO_POSITIVE_REGULATION_OF_CYTOSKELETON_ORGANIZATION	211	0.344213	1.35166	0.0154225	0.0539512	0.0351591
GO_INTERFERON_ALPHA_PRODUCTION	28	0.480095	1.35141	0.0984378	0.213519	0.139147
GO_REGULATION_OF_LIPOPROTEIN_LIPASE_ACTIVITY	16	0.545966	1.35139	0.11331	0.235544	0.1535
GO_PROTON_TRANSMEMBRANE_TRANSPORTER_ACTIVITY	103	0.377689	1.35124	0.035503	0.101798	0.0663403
GO_CARDIAC_MUSCLE_CELL_CONTRACTION	67	0.404254	1.35094	0.0557848	0.141885	0.0924644
GO_REGULATION_OF_MUSCLE_HYPERTROPHY	58	0.414116	1.35091	0.0648532	0.157903	0.102903
GO_ANTIBIOTIC_CATABOLIC_PROCESS	41	0.441909	1.35077	0.0802413	0.184832	0.120452
GO_REGULATION_OF_NUCLEASE_ACTIVITY	21	0.513566	1.35037	0.106718	0.22585	0.147183
GO_ANTIBIOTIC_METABOLIC_PROCESS	79	0.394525	1.35014	0.0504021	0.132001	0.0860227
GO_CHONDROCYTE_DEVELOPMENT_INVOLVED_IN_ENDOCHONDRAL_BONE_MORPHOGENESIS	23	0.502103	1.34997	0.103161	0.220723	0.143842
GO_CELLULAR_PIGMENTATION	50	0.425514	1.34941	0.0713504	0.169681	0.110578
GO_I_KAPPAB_PHOSPHORYLATION	17	0.536602	1.34932	0.110897	0.232027	0.151208
GO_ORGANIC_HYDROXY_COMPOUND_METABOLIC_PROCESS	428	0.322309	1.34923	0.004329	0.0203028	0.013231
GO_HETEROCHROMATIN_ORGANIZATION	18	0.530158	1.34908	0.10771	0.227423	0.148208
GO_ENDOPEPTIDASE_COMPLEX	60	0.41144	1.34894	0.064296	0.156903	0.102251
GO_RESPONSE_TO_TESTOSTERONE	41	0.441235	1.34871	0.0811552	0.185993	0.121208
GO_ZINC_ION_TRANSPORT	26	0.486946	1.34814	0.10036	0.216701	0.14122
GO_FEMALE_SEX_DIFFERENTIATION	105	0.375573	1.34787	0.037108	0.105137	0.0685158
GO_BRUSH_BORDER	81	0.391648	1.34758	0.0502226	0.131638	0.0857861
GO_ORGANELLE_MEMBRANE_FUSION	92	0.383403	1.34693	0.0425985	0.116688	0.0760439
GO_REGULATION_OF_CHOLESTEROL_METABOLIC_PROCESS	13	0.569875	1.34661	0.121653	0.248634	0.162031
GO_ORGANELLE_SUBCOMPARTMENT	350	0.326147	1.34538	0.00689007	0.0288693	0.0188136
GO_ORGANOPHOSPHATE_BIOSYNTHETIC_PROCESS	498	0.317248	1.34443	0.00273764	0.0142181	0.00926569
GO_VITAMIN_BINDING	118	0.368514	1.34237	0.033218	0.0971498	0.0633109
GO_POSITIVE_REGULATION_OF_RESPONSE_TO_OXIDATIVE_STRESS	17	0.533772	1.3422	0.11571	0.239222	0.155897
GO_PHOSPHATIDYLINOSITOL_3_KINASE_COMPLEX	25	0.489092	1.34219	0.107184	0.226613	0.14768
GO_ORGANIC_HYDROXY_COMPOUND_TRANSMEMBRANE_TRANSPORTER_ACTIVITY	32	0.463005	1.34186	0.0951142	0.207992	0.135545
GO_SENSORY_PERCEPTION_OF_LIGHT_STIMULUS	179	0.348478	1.34185	0.0249667	0.0779	0.0507662
GO_PROTEIN_AUTOPHOSPHORYLATION	224	0.338979	1.33988	0.0168356	0.0578554	0.0377034
GO_PROTEIN_TETRAMERIZATION	144	0.357133	1.33971	0.0294715	0.0887734	0.0578521
GO_ENDOCRINE_HORMONE_SECRETION	41	0.438242	1.33956	0.0857247	0.193166	0.125883
GO_ZINC_ION_TRANSMEMBRANE_TRANSPORT	21	0.509331	1.33923	0.115547	0.239043	0.155781
GO_CELLULAR_HORMONE_METABOLIC_PROCESS	79	0.391334	1.33922	0.0548704	0.140323	0.0914459
GO_APOPTOTIC_MITOCHONDRIAL_CHANGES	113	0.368708	1.33802	0.0345363	0.0998268	0.0650555
GO_OVULATION_CYCLE	63	0.404233	1.3378	0.068552	0.165022	0.107542
GO_POSITIVE_REGULATION_OF_INTRACELLULAR_TRANSPORT	191	0.345218	1.33779	0.0234687	0.0742503	0.0483877
GO_EXTRACELLULAR_VESICLE_BIOGENESIS	20	0.51333	1.33732	0.114106	0.236663	0.15423
GO_LYMPHOCYTE_HOMEOSTASIS	59	0.408497	1.33716	0.0728251	0.172498	0.112414
GO_INTRINSIC_COMPONENT_OF_EXTERNAL_SIDE_OF_PLASMA_MEMBRANE	20	0.513036	1.33656	0.114488	0.237227	0.154597
GO_REGULATION_OF_RESPONSE_TO_OXIDATIVE_STRESS	76	0.392767	1.33646	0.0552367	0.140937	0.0918462
GO_VESICLE_ORGANIZATION	300	0.328193	1.33644	0.0125496	0.0459203	0.0299255
GO_PHOSPHATIDYLINOSITOL_PHOSPHATE_BINDING	148	0.354651	1.33523	0.0298986	0.0895185	0.0583377
GO_MESODERMAL_CELL_DIFFERENTIATION	29	0.469726	1.33512	0.108189	0.228064	0.148626
GO_UNSATURATED_FATTY_ACID_METABOLIC_PROCESS	65	0.400821	1.33484	0.0684785	0.164951	0.107496
GO_INOSITOL_PHOSPHATE_MEDIATED_SIGNALING	50	0.4207	1.33414	0.0786496	0.181934	0.118563
GO_P38MAPK_CASCADE	41	0.436358	1.3338	0.0895632	0.199235	0.129838
GO_REGULATION_OF_ACTIN_FILAMENT_BUNDLE_ASSEMBLY	87	0.383151	1.33262	0.0517395	0.134515	0.0876612
GO_MUSCLE_FILAMENT_SLIDING	34	0.453245	1.33242	0.101545	0.218275	0.142246
GO_MONOOXYGENASE_ACTIVITY	81	0.387222	1.33235	0.0571683	0.144152	0.0939414
GO_RESPONSE_TO_RETINOIC_ACID	98	0.375589	1.33207	0.0462734	0.123652	0.0805818
GO_MEMBRANE_LIPID_CATABOLIC_PROCESS	30	0.465443	1.33184	0.110862	0.232027	0.151208
GO_POSITIVE_REGULATION_OF_INTERFERON_ALPHA_PRODUCTION	20	0.511205	1.33179	0.116399	0.240183	0.156523
GO_SECOND_MESSENGER_MEDIATED_SIGNALING	370	0.320812	1.33174	0.00791434	0.0322789	0.0210356
GO_DIVALENT_INORGANIC_CATION_TRANSMEMBRANE_TRANSPORTER_ACTIVITY	24	0.489534	1.33159	0.113804	0.23619	0.153921
GO_GLUTATHIONE_TRANSFERASE_ACTIVITY	22	0.500495	1.33122	0.115252	0.238734	0.155579
GO_EPHRIN_RECEPTOR_SIGNALING_PATHWAY	84	0.384539	1.33114	0.0556348	0.141616	0.0922887
GO_REGULATION_OF_EPITHELIAL_TO_MESENCHYMAL_TRANSITION	76	0.390985	1.3304	0.0573888	0.144322	0.0940522
GO_EXTRINSIC_COMPONENT_OF_MEMBRANE	264	0.330724	1.33017	0.0158807	0.0551923	0.0359679
GO_KINASE_INHIBITOR_ACTIVITY	63	0.401914	1.33012	0.0726687	0.172244	0.112248
GO_CELLULAR_RESPONSE_TO_STARVATION	139	0.356438	1.32948	0.0356718	0.102192	0.0665965
GO_MUSCLE_ORGAN_DEVELOPMENT	358	0.321639	1.32947	0.00784191	0.0320647	0.020896
GO_POSITIVE_REGULATION_OF_CELL_GROWTH	147	0.353162	1.32869	0.032726	0.0961916	0.0626865
GO_FATTY_ACID_BIOSYNTHETIC_PROCESS	123	0.362037	1.32796	0.04103	0.113405	0.0739041
GO_GLYCOSYLATION	237	0.333985	1.32762	0.0204678	0.067113	0.0437365
GO_ARTERY_DEVELOPMENT	83	0.38423	1.32687	0.0582351	0.145928	0.0950986
GO_RENAL_SYSTEM_PROCESS	102	0.371339	1.32602	0.0463449	0.123791	0.0806728
GO_OXIDOREDUCTASE_ACTIVITY_ACTING_ON_A_HEME_GROUP_OF_DONORS	26	0.478868	1.32577	0.115319	0.238796	0.155619
GO_VASCULAR_ENDOTHELIAL_GROWTH_FACTOR_SIGNALING_PATHWAY	31	0.460009	1.32452	0.10997	0.230536	0.150237
GO_RESPONSE_TO_BRONCHODILATOR	48	0.420644	1.32381	0.090345	0.200559	0.130701
GO_ACETYLGLUCOSAMINYLTRANSFERASE_ACTIVITY	48	0.42058	1.32361	0.090345	0.200559	0.130701
GO_VITAMIN_TRANSPORT	31	0.459508	1.32307	0.111277	0.232624	0.151598
GO_REGULATION_OF_RECEPTOR_MEDIATED_ENDOCYTOSIS	88	0.379894	1.32302	0.05489	0.140323	0.0914459
GO_PROTEIN_TYROSINE_KINASE_ACTIVITY	128	0.358625	1.32168	0.0393836	0.109892	0.0716146
GO_MAINTENANCE_OF_PROTEIN_LOCATION	103	0.369347	1.3214	0.0492517	0.129715	0.0845329
GO_EARLY_ENDOSOME	324	0.322167	1.32062	0.013539	0.0487648	0.0317792
GO_KINASE_REGULATOR_ACTIVITY	190	0.340594	1.32007	0.0282251	0.085862	0.0559549
GO_POSITIVE_REGULATION_OF_PROTEIN_COMPLEX_ASSEMBLY	226	0.333889	1.31982	0.0224774	0.0721728	0.0470338
GO_PROTEIN_FOLDING	202	0.338071	1.31953	0.0252893	0.0787157	0.0512977
GO_REGULATION_OF_INTRACELLULAR_PROTEIN_TRANSPORT	214	0.335835	1.31949	0.0227011	0.0725894	0.0473053
[truncated: 1,158 more rows]
